# Supplementary material for: Synthetic Gene Circuits Combining CRISPR Interference and CRISPR Activation in E. coli: Importance of Equal Guide RNA Binding Affinities to Avoid Context-Dependent Effects
Source: ACS Synth Biol. 2023 Oct 9;12(10):3064–71. doi: 10.1021/acssynbio.3c00375 (PMC10594877; doi:10.1021/acssynbio.3c00375)
Supplement: Supplementary file 2 — sb3c00375_si_002.zip [file sb3c00375_si_002.zip]

Archive with 16 entries (15 files):
- plasmids/
- plasmids/0-0-pcola_crisprav3-1-short.gb
- plasmids/1-1-pcola_crisprav3-1-short.gb
- plasmids/4-4-pcola_crisprav3-1-short.gb
- plasmids/5-5-pcola_crisprav3-1-short.gb
- plasmids/6-6-pcola_crisprav3-1-short.gb
- plasmids/List_of_plasmids.xlsx
- plasmids/pcola_crisprav3-3-10-bp-.gb
- plasmids/pcola_crisprav3-3-10bp.gb
- plasmids/pcola_crisprav3-3-2-no_rep.gb
- plasmids/pcola_crisprav3-3short-no_rep.gb
- plasmids/pcola_crisprav5-2-no-rep.gb
- plasmids/pcola_crisprav5-no-rep.gb
- plasmids/pet_mcp-sox-v2-119.gb
- plasmids/pj2044-scrna.gb
- plasmids/~$Plasmids list.xlsx
