# Supplementary material for: Synthetic Gene Circuits Combining CRISPR Interference and CRISPR Activation in E. coli: Importance of Equal Guide RNA Binding Affinities to Avoid Context-Dependent Effects
Source: ACS Synth Biol. 2023 Oct 9;12(10):3064–71. doi: 10.1021/acssynbio.3c00375 (PMC10594877; doi:10.1021/acssynbio.3c00375)
Supplement: Supplementary file 2 — sb3c00375_si_002.zip [file sb3c00375_si_002.zip › plasmids/5-5-pcola_crisprav3-1-short.gb]

LOCUS       5-5_pColA_CrisprAv3.1_( 6357 bp ds-DNA     circular     28-MAY-2021
DEFINITION  .
FEATURES             Location/Qualifiers
     misc_feature    complement(324..365)
                     /label="terminator ? (ARNold-predicted)"
                     /ApEinfo_revcolor="#c6c9d1"
                     /ApEinfo_fwdcolor="#c6c9d1"
     misc_feature    326..367
                     /label="terminator ? (ARNold-predicted)"
                     /ApEinfo_revcolor="#c6c9d1"
                     /ApEinfo_fwdcolor="#c6c9d1"
     misc_feature    complement(383..422)
                     /label="terminator ? (ARNold-predicted)"
                     /ApEinfo_revcolor="#b4abac"
                     /ApEinfo_fwdcolor="#b4abac"
     misc_feature    complement(537..556)
                     /label="XhoI_AvrII_r"
                     /ApEinfo_revcolor="#9eafd2"
                     /ApEinfo_fwdcolor="#9eafd2"
     misc_feature    563..563
                     /label="corrected from original file (sequencing revealed that ""g"" was missing)"
                     /ApEinfo_revcolor="#b1ff67"
                     /ApEinfo_fwdcolor="#b1ff67"
     gene            complement(582..1460)
                     /label="araC"
                     /ApEinfo_revcolor="#d59687"
                     /ApEinfo_fwdcolor="#d59687"
     CDS             complement(582..1460)
                     /label="Translation 1460-582"
                     /translation="MAEAQNDPLLPGYSFNAHLVAGLTPIEANGYLDFFIDRPLGMKGYILNLTIRGQGVVKNQGREFVCRPGDILLFPPGEIHHYGRHPEAREWYHQWVYFRPRAYWHEWLNWPSIFANTGFFRPDEAHQPHFSDLFGQIINAGQGEGRYSELLAINLLEQLLLRRMEAINESLHPPMDNRVREACQYISDHLADSNFDIASVAQHVCLSPSRLSHLFRQQLGISVLSWREDQRISQAKLLLSTTRMPIATVGRNVGFDDQLYFSRVFKKCTGASPSEFRAGCEEKVNDVAVKLS*"
     primer          complement(1055..1074)
                     /label="PR 64 (SP-AraCmid-R)"
                     /note="sequence: TTTCAGCGACCTGTTTGGGC"
                     /ApEinfo_revcolor="#84b0dc"
                     /ApEinfo_fwdcolor="#84b0dc"
     misc_feature    1486..1486
                     /label="corrected from original file (it contained an extra G that is not present in actual ara regulatory region)"
                     /ApEinfo_revcolor="#b1ff67"
                     /ApEinfo_fwdcolor="#b1ff67"
     misc_feature    1490..1505
                     /label="O2 region (pBAD)"
                     /ApEinfo_revcolor="#b1ff67"
                     /ApEinfo_fwdcolor="#b1ff67"
     misc_feature    complement(1624..1624)
                     /label="Transcription start araC (according to Hamilton & Lee 1988)"
                     /ApEinfo_revcolor="#b1ff67"
                     /ApEinfo_fwdcolor="#b1ff67"
     misc_feature    complement(1633..1638)
                     /label="-10 (pC) according to Hamilton & Lee 1988"
                     /ApEinfo_revcolor="#b1ff67"
                     /ApEinfo_fwdcolor="#b1ff67"
     misc_feature    complement(1640..1648)
                     /label="-10 (pC) ? (predicted by Softberry)"
                     /ApEinfo_revcolor="#b7e6d7"
                     /ApEinfo_fwdcolor="#b7e6d7"
     misc_feature    complement(1640..1668)
                     /label="pC promoter ?"
                     /ApEinfo_revcolor="#b1ff67"
                     /ApEinfo_fwdcolor="#b1ff67"
     misc_feature    1647..1668
                     /label="O1 region (pBAD)"
                     /ApEinfo_revcolor="#b1ff67"
                     /ApEinfo_fwdcolor="#b1ff67"
     misc_feature    complement(1656..1661)
                     /label="-35 (pC) according to Hamilton & Lee 1988"
                     /ApEinfo_revcolor="#b1ff67"
                     /ApEinfo_fwdcolor="#b1ff67"
     misc_feature    complement(1663..1668)
                     /label="-35 (pC) ? (predicted by Softberry)"
                     /ApEinfo_revcolor="#b7e6d7"
                     /ApEinfo_fwdcolor="#b7e6d7"
     primer          1665..1687
                     /label="PR 76 (SP-slot1-F 5'PBAD)"
                     /note="sequence: TGATTATTTGCACGGCGTCACAC"
                     /ApEinfo_revcolor="#84b0dc"
                     /ApEinfo_fwdcolor="#84b0dc"
     primer          1676..1692
                     /label="PR 79 (SP-slot1-F CAP)"
                     /note="sequence: ACGGCGTCACACTTTGC"
                     /ApEinfo_revcolor="#84b0dc"
                     /ApEinfo_fwdcolor="#84b0dc"
     misc_feature    1689..1702
                     /label="CAP binding site (pBAD)"
                     /ApEinfo_revcolor="#b1ff67"
                     /ApEinfo_fwdcolor="#b1ff67"
     misc_feature    1699..1721
                     /label="I2 & I1 region (pBAD)"
                     /ApEinfo_revcolor="#b1ff67"
                     /ApEinfo_fwdcolor="#b1ff67"
     promoter        1722..1743
                     /label="pBAD promoter"
                     /ApEinfo_revcolor="#b1ff67"
                     /ApEinfo_fwdcolor="#b1ff67"
     misc_feature    1739..1743
                     /label="-10 (pBAD)"
                     /ApEinfo_revcolor="#b1ff67"
                     /ApEinfo_fwdcolor="#b1ff67"
     misc_feature    1753..1753
                     /label="Transcription start araBAD (according to Lisser & Margalit 1993)"
                     /ApEinfo_revcolor="#b1ff67"
                     /ApEinfo_fwdcolor="#b1ff67"
     misc_feature    1756..1761
                     /label="EcoRI"
                     /ApEinfo_revcolor="#ff9ccd"
                     /ApEinfo_fwdcolor="#ff9ccd"
     misc_feature    1762..1791
                     /label="VL2017mar22_14"
                     /ApEinfo_revcolor="#f8d3a9"
                     /ApEinfo_fwdcolor="#f8d3a9"
     primer          1764..1812
                     /label="PR 14 (LP-spacerSacP-F)"
                     /note="sequence: AGGATAGATTCTGGAAACTTTACCGTCCGAGCTCCAGCCTGCGGTCCGG"
                     /ApEinfo_revcolor="#f58a5e"
                     /ApEinfo_fwdcolor="#f58a5e"
     misc_feature    1792..1797
                     /label="SacI"
                     /ApEinfo_revcolor="#ff9ccd"
                     /ApEinfo_fwdcolor="#ff9ccd"
     misc_feature    1798..1812
                     /label="Prefix"
                     /ApEinfo_revcolor="#b1ff67"
                     /ApEinfo_fwdcolor="#b1ff67"
     primer          1798..1878
                     /label="ICV105"
                     /note="sequence: CAGCCTGCGGTCCGGGTTCACTGCCGTATAGGCAGTTGTGTCCAGAACGCTCCGTGTTTTAGAGCTAGAAATAGCAAGTTA"
                     /ApEinfo_revcolor="#c7b0e3"
                     /ApEinfo_fwdcolor="#c7b0e3"
     misc_feature    1813..1832
                     /label="Csy4 cut site - Tsai et al 2014"
                     /ApEinfo_revcolor="#c7b0e3"
                     /ApEinfo_fwdcolor="#c7b0e3"
     misc_feature    1818..1832
                     /label="Csy4 minimal cut motif"
                     /ApEinfo_revcolor="#c7b0e3"
                     /ApEinfo_fwdcolor="#c7b0e3"
     misc_feature    1832..1832
                     /label="Csy4 cuts after this G"
                     /ApEinfo_revcolor="#f58a5e"
                     /ApEinfo_fwdcolor="#f58a5e"
     misc_feature    1833..1852
                     /label="orthogonal gRNA-5 (Didovyk et al 2015)"
                     /ApEinfo_revcolor="#b7e6d7"
                     /ApEinfo_fwdcolor="#b7e6d7"
     misc_feature    1833..1943
                     /label="scRNA b2"
                     /ApEinfo_revcolor="#75c6a9"
                     /ApEinfo_fwdcolor="#75c6a9"
     primer          complement(1859..1978)
                     /label="ICV104"
                     /note="sequence: CGGGCGTCCCAGCGACTGCCTATACGGCAGTGAACAAAAAAAGCACATGGGTGATCCTCATGTGCCACTTTTTCAAGTTGATAACGGACTAGCCTTATTTTAACTTGCTATTTCTAGCTC"
                     /ApEinfo_revcolor="#85dae9"
                     /ApEinfo_fwdcolor="#85dae9"
     misc_feature    1944..1963
                     /label="Csy4 cut site - Tsai et al 2014"
                     /ApEinfo_revcolor="#c7b0e3"
                     /ApEinfo_fwdcolor="#c7b0e3"
     misc_feature    1949..1963
                     /label="Csy4 minimal cut motif"
                     /ApEinfo_revcolor="#c7b0e3"
                     /ApEinfo_fwdcolor="#c7b0e3"
     misc_feature    1963..1963
                     /label="Csy4 cuts after this G"
                     /ApEinfo_revcolor="#f58a5e"
                     /ApEinfo_fwdcolor="#f58a5e"
     misc_feature    1964..1978
                     /label="Suffix"
                     /ApEinfo_revcolor="#b1ff67"
                     /ApEinfo_fwdcolor="#b1ff67"
     primer          complement(1964..2012)
                     /label="PR 15 (LP-mar22_0-XhoS-R)"
                     /note="sequence: ACGGAGAAGCCCTATCAACTGTTTATTGCTCGAGCGGGCGTCCCAGCGA"
                     /ApEinfo_revcolor="#f58a5e"
                     /ApEinfo_fwdcolor="#f58a5e"
     misc_feature    1979..1984
                     /label="XhoI"
                     /ApEinfo_revcolor="#ff9ccd"
                     /ApEinfo_fwdcolor="#ff9ccd"
     misc_feature    1985..2014
                     /label="VL2017mar22_0"
                     /ApEinfo_revcolor="#f8d3a9"
                     /ApEinfo_fwdcolor="#f8d3a9"
     misc_feature    2015..2029
                     /label="Prefix"
                     /ApEinfo_revcolor="#b1ff67"
                     /ApEinfo_fwdcolor="#b1ff67"
     misc_feature    2030..2049
                     /label="Csy4 cut site - Tsai et al 2014"
                     /ApEinfo_revcolor="#c7b0e3"
                     /ApEinfo_fwdcolor="#c7b0e3"
     misc_feature    2035..2049
                     /label="Csy4 minimal cut motif"
                     /ApEinfo_revcolor="#c7b0e3"
                     /ApEinfo_fwdcolor="#c7b0e3"
     misc_feature    2049..2049
                     /label="Csy4 cuts after this G"
                     /ApEinfo_revcolor="#f58a5e"
                     /ApEinfo_fwdcolor="#f58a5e"
     misc_feature    2050..2083
                     /label="RBS (from mCherry in pAND-mCherry-coGFP)"
                     /ApEinfo_revcolor="#7ea7d8"
                     /ApEinfo_fwdcolor="#7ea7d8"
     misc_feature    2071..2076
                     /label="Shine-Dalgarno ?"
                     /ApEinfo_revcolor="#fdc68a"
                     /ApEinfo_fwdcolor="#fdc68a"
     misc_feature    2084..2737
                     /label="mKO2 codon-optimised (IDT) (from Addgene mKO2-pBAD)"
                     /ApEinfo_revcolor="#faac61"
                     /ApEinfo_fwdcolor="#faac61"
     CDS             2084..3124
                     /label="Translation 2084-3124"
                     /translation="MVSVIKPEMKMRYYMDGSVNGHEFTIEGEGTGRPYEGHQEMTLRVTMAEGGPMPFAFDLVSHVFCYGHRVFTKYPEEIPDYFKQAFPEGLSWERSLEFEDGGSASVSAHISLRGNTFYHKSKFTGVNFPADGPIMQNQSVDWEPSTEKITASDGVLKGDVTMYLKLEGGGNHKCQMKTTYKAAKEILEMPGDHYIGHRLVRKTEGNITEQVEDAVAHSMSRRNTDAITIHSILDWIEDNLESPLSLEKVSERSGYSKWHLQRMFKKETGHSLGQYIRSRKMTEIAQKLKESNEPILYLAERYGFESQQTLTRTFKNYFDVPPHKYRMTNMQGESRFLHPLNHYNS**"
     primer          complement(2720..2762)
                     /label="PR 224 (AP-mKO-MarA-R)"
                     /note="sequence: TGGCGTCAGTATTACGGCGGGACATGCTGTGTGCCACAGCGTC"
                     /ApEinfo_revcolor="#84b0dc"
                     /ApEinfo_fwdcolor="#84b0dc"
     primer          2738..2759
                     /label="PR 221 (AP-MarA-F)"
                     /note="sequence: ATGTCCCGCCGTAATACTGACG"
                     /ApEinfo_revcolor="#84b0dc"
                     /ApEinfo_fwdcolor="#84b0dc"
     misc_feature    2738..3124
                     /label="MarA (IDT-codon-optimised) degradation tag (C-term)"
                     /ApEinfo_revcolor="#75c6a9"
                     /ApEinfo_fwdcolor="#75c6a9"
     misc_feature    3125..3139
                     /label="Suffix"
                     /ApEinfo_revcolor="#b1ff67"
                     /ApEinfo_fwdcolor="#b1ff67"
     misc_feature    3140..3145
                     /label="NcoI"
                     /ApEinfo_revcolor="#ff9ccd"
                     /ApEinfo_fwdcolor="#ff9ccd"
     misc_feature    3146..3235
                     /label="ECK120029600 Terminator"
                     /ApEinfo_revcolor="#b4abac"
                     /ApEinfo_fwdcolor="#b4abac"
     misc_feature    3236..3435
                     /label="2017mar28_200bpSpacer1"
                     /ApEinfo_revcolor="#f8d3a9"
                     /ApEinfo_fwdcolor="#f8d3a9"
     primer          complement(3294..3311)
                     /label="PR 80 (SP-slot1-R)"
                     /note="sequence: AACTGGGTGGGACTCGGC"
                     /ApEinfo_revcolor="#84b0dc"
                     /ApEinfo_fwdcolor="#84b0dc"
     primer          3348..3365
                     /label="PR 81 (SP-slot2-F)"
                     /note="sequence: GCGAGAACTGCTGCCTGG"
                     /ApEinfo_revcolor="#84b0dc"
                     /ApEinfo_fwdcolor="#84b0dc"
     misc_feature    3373..3392
                     /label="target scRNA"
                     /ApEinfo_revcolor="#b4abac"
                     /ApEinfo_fwdcolor="#b4abac"
     misc_feature    3393..3395
                     /label="PAM"
                     /ApEinfo_revcolor="#c6c9d1"
                     /ApEinfo_fwdcolor="#c6c9d1"
     primer          3405..3420
                     /label="PR 264 (AP-pN2-F)"
                     /note="sequence: cgcacatttccccgaaaagtgccacctGAATTCGAAATCCCTGAAACT"
                     /ApEinfo_revcolor="#84b0dc"
                     /ApEinfo_fwdcolor="#84b0dc"
     primer          3405..3456
                     /label="PR 16 (LP-HindPlong-F)"
                     /note="sequence: CGAAATCCCTGAAACTGAGACTGTAGAAAATAAGCTTCAGCCTGCGGTCCGG"
                     /ApEinfo_revcolor="#f58a5e"
                     /ApEinfo_fwdcolor="#f58a5e"
     primer          3411..3456
                     /label="PR 135 (LP-HindP-F)"
                     /note="sequence: CCCTGAAACTGAGACTGTAGAAAATAAGCTTCAGCCTGCGGTCCGG"
                     /ApEinfo_revcolor="#f58a5e"
                     /ApEinfo_fwdcolor="#f58a5e"
     misc_feature    3412..3414
                     /label="PAM"
                     /ApEinfo_revcolor="#c6c9d1"
                     /ApEinfo_fwdcolor="#c6c9d1"
     misc_feature    complement(3415..3434)
                     /label="target scRNA"
                     /ApEinfo_revcolor="#b4abac"
                     /ApEinfo_fwdcolor="#b4abac"
     misc_feature    3436..3441
                     /label="HindIII"
                     /ApEinfo_revcolor="#ff9ccd"
                     /ApEinfo_fwdcolor="#ff9ccd"
     misc_feature    3442..3456
                     /label="Prefix"
                     /ApEinfo_revcolor="#b1ff67"
                     /ApEinfo_fwdcolor="#b1ff67"
     primer          3442..3505
                     /label="ICV109"
                     /note="sequence: CAGCCTGCGGTCCGGCCTACGGAGCGTTCTGGACACAACGTCGTCTTGAAGTTGCGATTATAGA"
                     /ApEinfo_revcolor="#faac61"
                     /ApEinfo_fwdcolor="#faac61"
     primer          complement(3442..3557)
                     /label="ICV106"
                     /note="sequence: CGGGCGTCCCAGCGATCGCTAGCACAATCCCTAGGACTGAGCTAGCTGTCAATCTATAATCGCAACTTCAAGACGACGTTGTGTCCAGAACGCTCCGTAGGCCGGACCGCAGGCTG"
                     /ApEinfo_revcolor="#d6b295"
                     /ApEinfo_fwdcolor="#d6b295"
     misc_feature    complement(3457..3459)
                     /label="PAM"
                     /ApEinfo_revcolor="#faac61"
                     /ApEinfo_fwdcolor="#faac61"
     misc_feature    complement(3457..3479)
                     /label="bssgRNA-5 _ ANTISENSE is identical (orthogonal set from Didovyk et al 2015)"
                     /ApEinfo_revcolor="#84b0dc"
                     /ApEinfo_fwdcolor="#84b0dc"
     misc_feature    3457..3542
                     /label="activation part"
                     /ApEinfo_revcolor="#75c6a9"
                     /ApEinfo_fwdcolor="#75c6a9"
     misc_feature    complement(3460..3479)
                     /label="orthogonal bssgRNA-5 _ ANTISENSE is identical (Didovyk et al 2015)"
                     /ApEinfo_revcolor="#b7e6d7"
                     /ApEinfo_fwdcolor="#b7e6d7"
     primer          complement(3480..3557)
                     /label="ICV110"
                     /note="sequence: CGGGCGTCCCAGCGATCGCTAGCACAATCCCTAGGACTGAGCTAGCTGTCAATCTATAATCGCAACTTCAAGACGACG"
                     /ApEinfo_revcolor="#c6c9d1"
                     /ApEinfo_fwdcolor="#c6c9d1"
     misc_feature    3506..3540
                     /label="J23117"
                     /ApEinfo_revcolor="#85dae9"
                     /ApEinfo_fwdcolor="#85dae9"
     misc_feature    3543..3557
                     /label="Suffix"
                     /ApEinfo_revcolor="#b1ff67"
                     /ApEinfo_fwdcolor="#b1ff67"
     primer          complement(3543..3591)
                     /label="PR 19 (LP-mar22_10BamS-R)"
                     /note="sequence: ACAGTGCTCAATCGTGTAGAAATCTCTTGGATCCCGGGCGTCCCAGCGA"
                     /ApEinfo_revcolor="#f58a5e"
                     /ApEinfo_fwdcolor="#f58a5e"
     primer          3549..3608
                     /label="PR 130 (Hind-introBam-P-F)"
                     /note="sequence: GAAACTGAGACTGTAGAAAATAAGCTTGTCCAGACTATTGGATCCCAGCCTGCGGTCCGG"
                     /ApEinfo_revcolor="#84b0dc"
                     /ApEinfo_fwdcolor="#84b0dc"
     primer          complement(3557..3672)
                     /label="ICV106"
                     /note="sequence: CGGGCGTCCCAGCGATCGCTAGCACAATCCCTAGGACTGAGCTAGCTGTCAATCTATAATCGCAACTTCAAGACGACGTTGTGTCCAGAACGCTCCGTAGGCCGGACCGCAGGCTG"
                     /ApEinfo_revcolor="#d6b295"
                     /ApEinfo_fwdcolor="#d6b295"
     misc_feature    3558..3563
                     /label="BamHI"
                     /ApEinfo_revcolor="#ff9ccd"
                     /ApEinfo_fwdcolor="#ff9ccd"
     misc_feature    3564..3593
                     /label="VL2017mar22_10"
                     /ApEinfo_revcolor="#f8d3a9"
                     /ApEinfo_fwdcolor="#f8d3a9"
     primer          3564..3608
                     /label="PR 168 (LP-VL17mar22_10-F)"
                     /note="sequence: AAGAGATTTCTACACGATTGAGCACTGTCTCAGCCTGCGGTCCGG"
                     /ApEinfo_revcolor="#f58a5e"
                     /ApEinfo_fwdcolor="#f58a5e"
     misc_feature    3594..3608
                     /label="Prefix"
                     /ApEinfo_revcolor="#b1ff67"
                     /ApEinfo_fwdcolor="#b1ff67"
     primer          3598..3662
                     /label="PR 247 (AP-Pcsy4RBSpAND-F)"
                     /note="sequence: CAGCCTGCGGTCCGGCTGCCGTATAGGCAGCTAATTTTGTTTAACTTTAAGAAGGAGATATACAT"
                     /ApEinfo_revcolor="#84b0dc"
                     /ApEinfo_fwdcolor="#84b0dc"
     misc_feature    3609..3628
                     /label="Csy4 cut site - Tsai et al 2014"
                     /ApEinfo_revcolor="#c7b0e3"
                     /ApEinfo_fwdcolor="#c7b0e3"
     misc_feature    3614..3628
                     /label="Csy4 minimal cut motif"
                     /ApEinfo_revcolor="#c7b0e3"
                     /ApEinfo_fwdcolor="#c7b0e3"
     misc_feature    3628..3628
                     /label="Csy4 cuts after this G"
                     /ApEinfo_revcolor="#f58a5e"
                     /ApEinfo_fwdcolor="#f58a5e"
     misc_feature    3629..3662
                     /label="RBS (from mCherry in pAND-mCherry-coGFP)"
                     /ApEinfo_revcolor="#7ea7d8"
                     /ApEinfo_fwdcolor="#7ea7d8"
     misc_feature    3650..3655
                     /label="Shine-Dalgarno ?"
                     /ApEinfo_revcolor="#fdc68a"
                     /ApEinfo_fwdcolor="#fdc68a"
     primer          complement(3663..3688)
                     /label="PR 68 (SP-GFPNter-R)"
                     /note="sequence: GTAAACAGTTCTTCGCCTTTACGCAT"
                     /ApEinfo_revcolor="#f58a5e"
                     /ApEinfo_fwdcolor="#f58a5e"
     gene            3663..4376
                     /label="sfGFP (Yolanda)"
                     /ApEinfo_revcolor="#b1ff67"
                     /ApEinfo_fwdcolor="#b1ff67"
     CDS             3663..4442
                     /label="Translation 3663-4442"
                     /translation="MRKGEELFTGVVPILVELDGDVNGHKFSVRGEGEGDATNGKLTLKFICTTGKLPVPWPTLVTTLTYGVQCFARYPDHMKQHDFFKSAMPEGYVQERTISFKDDGTYKTRAEVKFEGDTLVNRIELKGIDFKEDGNILGHKLEYNFNSHNVYITADKQKNGIKANFKIRHNVEDGSVQLADHYQQNTPIGDGPVLLPDNHYLSTQSVLSKDPNEKRDHMVLLEFVTAAGITHGMDELYKMSRRNTDAITIHSILDWIED**"
     primer          complement(4352..4401)
                     /label="PR 216 (AP-GFP-MarA-R)"
                     /note="sequence: TGGCGTCAGTATTACGGCGGGACATTTTATACAGTTCGTCCATGCCGTGG"
                     /ApEinfo_revcolor="#84b0dc"
                     /ApEinfo_fwdcolor="#84b0dc"
     misc_feature    4377..4442
                     /label="MarAn20 (IDT-codon-optimised) degradation tag (C-term)"
                     /ApEinfo_revcolor="#75c6a9"
                     /ApEinfo_fwdcolor="#75c6a9"
     misc_feature    4443..4457
                     /label="Suffix"
                     /ApEinfo_revcolor="#b1ff67"
                     /ApEinfo_fwdcolor="#b1ff67"
     primer          complement(4443..4457)
                     /label="PR 74 (SP-Suffix-R)"
                     /note="sequence: CGGGCGTCCCAGCGA"
                     /ApEinfo_revcolor="#84b0dc"
                     /ApEinfo_fwdcolor="#84b0dc"
     misc_feature    4458..4465
                     /label="SbfI"
                     /ApEinfo_revcolor="#ff9ccd"
                     /ApEinfo_fwdcolor="#ff9ccd"
     misc_feature    4466..4526
                     /label="L3S2P21 Terminator"
                     /ApEinfo_revcolor="#b4abac"
                     /ApEinfo_fwdcolor="#b4abac"
     primer          4466..4585
                     /label="PR 97 (Term+spacer2.5)"
                     /note="sequence: CTCGGTACCAAATTCCAGAAAAGAGGCCTCCCGAAAGGGGGGCCTTTTTTCGTTTTGGTCCTAATAGATAAAGGATAGGTCTGGTAGTGTTGTTCGTTCTCGCAGGTAAATCAATAATAC"
                     /ApEinfo_revcolor="#c6c9d1"
                     /ApEinfo_fwdcolor="#c6c9d1"
     misc_feature    4527..4726
                     /label="2018mar28_200bpSpacer2.5"
                     /ApEinfo_revcolor="#f8d3a9"
                     /ApEinfo_fwdcolor="#f8d3a9"
     primer          complement(4562..4608)
                     /label="PR 160 (LP-Term+spacer2.5-R)"
                     /note="sequence: TGAAAAGTCTACGGAACTGCTGAGTATTATTGATTTACCTGCGAGAA"
                     /ApEinfo_revcolor="#84b0dc"
                     /ApEinfo_fwdcolor="#84b0dc"
     primer          4584..4623
                     /label="PR 159 (LP-Term+spacer2.5-F)"
                     /note="sequence: ACTCAGCAGTTCCGTAGACTTTTCAGTGGGACAGGGTAGC"
                     /ApEinfo_revcolor="#84b0dc"
                     /ApEinfo_fwdcolor="#84b0dc"
     primer          4585..4611
                     /label="PR 86 (SP-slot3.2-F)"
                     /note="sequence: CTCAGCAGTTCCGTAGACTTTTCAGTG"
                     /ApEinfo_revcolor="#84b0dc"
                     /ApEinfo_fwdcolor="#84b0dc"
     primer          complement(4585..4611)
                     /label="PR 87 /!\/!\ (SP-slot2.2-R) NOT good for SEQUENCING???"
                     /note="sequence: CACTGAAAAGTCTACGGAACTGCTGAG"
                     /ApEinfo_revcolor="#84b0dc"
                     /ApEinfo_fwdcolor="#84b0dc"
     primer          4607..4726
                     /label="PR 93 (spacer2.5end)"
                     /note="sequence: CAGTGGGACAGGGTAGCGATAACAGATAGATTGTAATAAGACACAGTAGGTGCTCGTAGTTGCGTGAAGAGAACCGCTCAGGAAATCCAGTCAGAAGTATTGGTAATCGTTGAAAACTCA"
                     /ApEinfo_revcolor="#c6c9d1"
                     /ApEinfo_fwdcolor="#c6c9d1"
     primer          4698..4726
                     /label="PR 269 (AP-pN3.2-F)"
                     /note="sequence: cgcacatttccccgaaaagtgccacctGAATTCAGAAGTATTGGTAATCGTTGAAAACTCA"
                     /ApEinfo_revcolor="#84b0dc"
                     /ApEinfo_fwdcolor="#84b0dc"
     primer          complement(4703..4754)
                     /label="PR 156 (LP-spacer2.5Sal-R)"
                     /note="sequence: ccGCGGCCGCTTCAGTAAGTGCGTCGACTGAGTTTTCAACGATTACCAATAC"
                     /ApEinfo_revcolor="#84b0dc"
                     /ApEinfo_fwdcolor="#84b0dc"
     primer          complement(4714..4732)
                     /label="PR 266 (AP-pN2.2-R)"
                     /note="sequence: ATGCTAGTTATTGCTCAGCGGTGGCAGCAGTCGACTGAGTTTTCAACG"
                     /ApEinfo_revcolor="#84b0dc"
                     /ApEinfo_fwdcolor="#84b0dc"
     misc_feature    4727..4732
                     /label="SalI"
                     /ApEinfo_revcolor="#ff9ccd"
                     /ApEinfo_fwdcolor="#ff9ccd"
     misc_feature    4733..4744
                     /label="REspacer2017mar27_5"
                     /ApEinfo_revcolor="#f8d3a9"
                     /ApEinfo_fwdcolor="#f8d3a9"
     misc_feature    4745..4752
                     /label="NotI"
                     /ApEinfo_revcolor="#ff9ccd"
                     /ApEinfo_fwdcolor="#ff9ccd"
     misc_feature    4753..4809
                     /label="ECK120033737 Terminator"
                     /ApEinfo_revcolor="#b4abac"
                     /ApEinfo_fwdcolor="#b4abac"
     misc_feature    4810..4854
                     /label="VL2017mar15_8"
                     /ApEinfo_revcolor="#f8d3a9"
                     /ApEinfo_fwdcolor="#f8d3a9"
     primer          4812..4832
                     /label="PR 88 (SP-slot4-F)"
                     /note="sequence: GCGAACGACGAGTCACTGTTG"
                     /ApEinfo_revcolor="#84b0dc"
                     /ApEinfo_fwdcolor="#84b0dc"
     primer          complement(4812..4832)
                     /label="PR 85 (SP-slot3-R)"
                     /note="sequence: CAACAGTGACTCGTCGTTCGC"
                     /ApEinfo_revcolor="#84b0dc"
                     /ApEinfo_fwdcolor="#84b0dc"
     misc_feature    4855..4860
                     /label="KasI"
                     /ApEinfo_revcolor="#ff9ccd"
                     /ApEinfo_fwdcolor="#ff9ccd"
     misc_feature    4861..4872
                     /label="REspacer2017mar27_15"
                     /ApEinfo_revcolor="#f8d3a9"
                     /ApEinfo_fwdcolor="#f8d3a9"
     misc_feature    4873..4879
                     /label="BbvCI"
                     /ApEinfo_revcolor="#ff9ccd"
                     /ApEinfo_fwdcolor="#ff9ccd"
     primer          4878..4904
                     /label="PR 243 (AP-pCOLAbbAsc-F)"
                     /note="sequence: GCGGCGCGCCTTTGTCGGTGAACGCTC"
                     /ApEinfo_revcolor="#84b0dc"
                     /ApEinfo_fwdcolor="#84b0dc"
     misc_feature    4880..4887
                     /label="AscI"
                     /ApEinfo_revcolor="#ff9ccd"
                     /ApEinfo_fwdcolor="#ff9ccd"
     primer          complement(4891..4910)
                     /label="PR 91 (SP-slot4-R @pCOLA)"
                     /note="sequence: TCAGGAGAGCGTTCACCGAC"
                     /ApEinfo_revcolor="#84b0dc"
                     /ApEinfo_fwdcolor="#84b0dc"
     misc_feature    5004..5031
                     /label="""T2"" terminator ? (Yolanda)"
                     /ApEinfo_revcolor="#c6c9d1"
                     /ApEinfo_fwdcolor="#c6c9d1"
     misc_feature    complement(5004..5047)
                     /label="terminator ? (ARNold-predicted)"
                     /ApEinfo_revcolor="#c6c9d1"
                     /ApEinfo_fwdcolor="#c6c9d1"
     misc_feature    5006..5048
                     /label="terminator ? (ARNold-predicted)"
                     /ApEinfo_revcolor="#c6c9d1"
                     /ApEinfo_fwdcolor="#c6c9d1"
     gene            complement(5228..6043)
                     /label="KanR"
                     /ApEinfo_revcolor="#d6b295"
                     /ApEinfo_fwdcolor="#d6b295"
     oriT            6153..431
                     /label="ColA ori"
                     /ApEinfo_revcolor="#9eafd2"
                     /ApEinfo_fwdcolor="#9eafd2"
ORIGIN
        1 ggcgtccgtg ttgtggtgga ggctttaccc aaatcaccac gtcccgttcc gtgtagacag
       61 ttcgctccaa gctgggctgt gtgcaagaac cccccgttca gcccgactgc tgcgccttat
      121 ccggtaacta tcatcttgag tccaacccgg aaagacacga caaaacgcca ctggcagcag
      181 ccattggtaa ctgagaatta gtggatttag atatcgagag tcttgaagtg gtggcctaac
      241 agaggctaca ctgaaaggac agtatttggt atctgcgctc cactaaagcc agttaccagg
      301 ttaagcagtt ccccaactga cttaaccttc gatcaaaccg cctccccagg cggttttttc
      361 gtttacagag caggagatta cgacgatcgt aaaaggatct caagaagatc ctttacggat
      421 tcccgacacc atcactctag atttcagtgc aatttatctc ttcaaatgta gcacctgaag
      481 tcagccccat acgatataag ttgtaattct catgttagtc atgccccgcg cccaccggaa
      541 ggagctgact gggttgCTCC TAgGGTCTGA TTCGTTACCA ATTATGACAA CTTGACGGCT
      601 ACATCATTCA CTTTTTCTTC ACAACCGGCA CGGAACTCGC TCGGGCTGGC CCCGGTGCAT
      661 TTTTTAAATA CCCGCGAGAA ATAGAGTTGA TCGTCAAAAC CAACATTGCG ACCGACGGTG
      721 GCGATAGGCA TCCGGGTGGT GCTCAAAAGC AGCTTCGCCT GGCTGATACG TTGGTCCTCG
      781 CGCCAGCTTA AGACGCTAAT CCCTAACTGC TGGCGGAAAA GATGTGACAG ACGCGACGGC
      841 GACAAGCAAA CATGCTGTGC GACGCTGGCG ATATCAAAAT TGCTGTCTGC CAGGTGATCG
      901 CTGATGTACT GACAAGCCTC GCGTACCCGA TTATCCATCG GTGGATGGAG CGACTCGTTA
      961 ATCGCTTCCA TGCGCCGCAG TAACAATTGC TCAAGCAGAT TTATCGCCAG CAGCTCCGAA
     1021 TAGCGCCCTT CCCCTTGCCC GGCGTTAATG ATTTGCCCAA ACAGGTCGCT GAAATGCGGC
     1081 TGGTGCGCTT CATCCGGGCG AAAGAACCCC GTATTGGCAA ATATTGACGG CCAGTTAAGC
     1141 CATTCATGCC AGTAGGCGCG CGGACGAAAG TAAACCCACT GGTGATACCA TTCGCGAGCC
     1201 TCCGGATGAC GACCGTAGTG ATGAATCTCT CCTGGCGGGA ACAGCAAAAT ATCACCCGGT
     1261 CGGCAAACAA ATTCTCGTCC CTGATTTTTC ACCACCCCCT GACCGCGAAT GGTGAGATTG
     1321 AGAATATAAC CTTTCATTCC CAGCGGTCGG TCGATAAAAA AATCGAGATA ACCGTTGGCC
     1381 TCAATCGGCG TTAAACCCGC CACCAGATGG GCATTAAACG AGTATCCCGG CAGCAGGGGA
     1441 TCATTTTGCG CTTCAGCCAT ACTTTTCATA CTCCCGCCAT TCAGAGAAGA AACCAATTGT
     1501 CCATATTGCA TCAGACATTG CCGTCACTGC GTCTTTTACT GGCTCTTCTC GCTAACCAAA
     1561 CCGGTAACCC CGCTTATTAA AAGCATTCTG TAACAAAGCG GGACCAAAGC CATGACAAAA
     1621 ACGCGTAACA AAAGTGTCTA TAATCACGGC AGAAAAGTCC ACATTGATTA TTTGCACGGC
     1681 GTCACACTTT GCTATGCCAT AGCATTTTTA TCCATAAGAT TTTTTTATCG CAACTCTCTA
     1741 CTGTTTCTCC ATACCGAATT CATAGGATAG ATTCTGGAAA CTTTACCGTC CGAGCTCCAG
     1801 CCTGCGGTCC GGGTTCACTG CCGTATAGGC AGAAGTGAGT CTGAGCTTAG ATGTTTTAGA
     1861 GCTAGAAATA GCAAGTTAAA ATAAGGCTAG TCCGTTATCA ACTTGAAAAA GTGGCACATG
     1921 AGGATCACCC ATGTGCTTTT TTTGTTCACT GCCGTATAGG CAGTCGCTGG GACGCCCGCT
     1981 CGAGCAATAA ACAGTTGATA GGGCTTCTCC GTTACAGCCT GCGGTCCGGG TTCACTGCCG
     2041 TATAGGCAGT AATTTTGTTT AACTTTAAGA AGGAGATATA CATATGGTTT CGGTTATCAA
     2101 ACCAGAGATG AAAATGCGTT ACTATATGGA TGGTTCAGTA AATGGTCACG AATTTACTAT
     2161 TGAGGGCGAG GGTACGGGAC GCCCATACGA GGGGCACCAG GAAATGACTT TACGCGTCAC
     2221 AATGGCTGAA GGCGGGCCTA TGCCGTTTGC GTTCGATCTT GTTAGTCATG TCTTTTGTTA
     2281 CGGTCACCGT GTATTTACTA AATACCCCGA GGAAATTCCA GACTATTTCA AACAAGCCTT
     2341 CCCGGAAGGT TTGTCTTGGG AGCGCAGTTT AGAGTTTGAA GACGGTGGCT CGGCCAGCGT
     2401 GTCAGCTCAT ATTAGTCTTC GCGGCAATAC ATTTTATCAC AAGTCAAAGT TCACCGGCGT
     2461 GAACTTCCCC GCAGACGGCC CAATCATGCA GAATCAAAGT GTTGATTGGG AACCGTCCAC
     2521 AGAGAAGATT ACAGCTTCCG ATGGAGTCTT AAAGGGCGAT GTAACCATGT ACTTAAAATT
     2581 AGAAGGGGGA GGGAACCATA AATGTCAGAT GAAGACTACC TATAAGGCCG CAAAAGAGAT
     2641 TCTTGAAATG CCCGGAGACC ACTACATTGG GCATCGTTTG GTCCGTAAGA CAGAAGGAAA
     2701 TATTACTGAA CAGGTCGAAG ACGCTGTGGC ACACAGCATG TCCCGCCGTA ATACTGACGC
     2761 CATCACAATC CACAGCATCC TGGATTGGAT TGAAGACAAC TTGGAGTCGC CGTTGAGTTT
     2821 AGAAAAAGTT AGTGAACGTA GTGGTTACTC AAAGTGGCAC CTTCAGCGCA TGTTTAAGAA
     2881 GGAAACGGGT CATTCATTGG GTCAATATAT TCGTTCTCGC AAGATGACTG AAATTGCCCA
     2941 GAAATTGAAA GAGTCTAATG AACCTATTTT GTACCTGGCG GAGCGTTACG GCTTTGAAAG
     3001 TCAGCAAACC CTTACACGTA CCTTCAAGAA TTACTTTGAC GTTCCACCAC ACAAATATCG
     3061 TATGACCAAC ATGCAGGGTG AGTCACGTTT TTTGCATCCG TTGAATCATT ACAATTCCTA
     3121 ATAATCGCTG GGACGCCCGC CATGGTTCAG CCAAAAAACT TAAGACCGCC GGTCTTGTCC
     3181 ACTACCTTGC AGTAATGCGG TGGACAGGAT CGGCGGTTTT CTTTTCTCTT CTCAATTCTT
     3241 CTGACCTGTA ACGAATAATA GATAGTAAAG TAGTCTCCGA TTGAGTTTTC TCTGCCGAGT
     3301 CCCACCCAGT TCTGTGATTT CAGTAAGTTG GTAATTGATA CACTGTTGCG AGAACTGCTG
     3361 CCTGGTAGTA GATAGGTTGT TATTGAGTAA GAAGGTAAAG TGAACGAAAT CCCTGAAACT
     3421 GAGACTGTAG AAAATAAGCT TCAGCCTGCG GTCCGGccaA TCTAAGCTCA GACTCACTTC
     3481 GTCGTCTTGA AGTTGCGATT ATAGATTGAC AGCTAGCTCA GTCCTAGGGA TTGTGCTAGC
     3541 GATCGCTGGG ACGCCCGGGA TCCAAGAGAT TTCTACACGA TTGAGCACTG TCTCAGCCTG
     3601 CGGTCCGGGT TCACTGCCGT ATAGGCAGTA ATTTTGTTTA ACTTTAAGAA GGAGATATAC
     3661 ATATGCGTAA AGGCGAAGAA CTGTTTACCG GTGTGGTTCC GATTCTGGTG GAACTGGACG
     3721 GCGATGTTAA TGGTCATAAA TTCAGTGTTC GCGGCGAAGG TGAAGGCGAT GCGACGAACG
     3781 GCAAACTGAC CCTGAAATTT ATCTGCACCA CGGGTAAACT GCCGGTCCCG TGGCCGACGC
     3841 TGGTGACCAC GCTGACCTAT GGCGTTCAAT GTTTTGCGCG TTACCCGGAT CACATGAAAC
     3901 AGCACGACTT TTTCAAATCG GCCATGCCGG AAGGCTATGT GCAGGAACGT ACGATTAGCT
     3961 TTAAAGACGA TGGTACGTAT AAAACCCGCG CGGAAGTGAA ATTCGAAGGC GATACCCTGG
     4021 TTAACCGTAT CGAACTGAAA GGTATCGATT TCAAAGAAGA CGGCAATATT CTGGGTCATA
     4081 AACTGGAATA TAACTTCAAT TCCCACAACG TGTACATCAC CGCGGATAAA CAGAAAAACG
     4141 GCATTAAAGC CAATTTCAAA ATCCGCCATA ATGTGGAAGA TGGTAGCGTT CAGCTGGCCG
     4201 ACCACTATCA GCAAAACACG CCGATTGGTG ATGGCCCGGT CCTGCTGCCG GACAATCACT
     4261 ACCTGAGTAC CCAGTCCGTG CTGTCAAAAG ATCCGAACGA AAAACGTGAC CACATGGTCC
     4321 TGCTGGAATT TGTGACGGCT GCGGGTATCA CCCACGGCAT GGACGAACTG TATAAAATGT
     4381 CCCGCCGTAA TACTGACGCC ATCACAATCC ACAGCATCCT GGATTGGATT GAAGACTAAT
     4441 AATCGCTGGG ACGCCCGCCT GCAGGCTCGG TACCAAATTC CAGAAAAGAG GCCTCCCGAA
     4501 AGGGGGGCCT TTTTTCGTTT TGGTCCTAAT AGATAAAGGA TAGGTCTGGT AGTGTTGTTC
     4561 GTTCTCGCAG GTAAATCAAT AATACTCAGC AGTTCCGTAG ACTTTTCAGT GGGACAGGGT
     4621 AGCGATAACA GATAGATTGT AATAAGACAC AGTAGGTGCT CGTAGTTGCG TGAAGAGAAC
     4681 CGCTCAGGAA ATCCAGTCAG AAGTATTGGT AATCGTTGAA AACTCAGTCG ACGCACTTAC
     4741 TGAAGCGGCC GCggaaacac agAAAAAAGC CCGCACCTGA CAGTGCGGGC TTTTTTTTTc
     4801 gaccaaaggT AGCGAACGAC GAGTCACTGT TGAGGATAAA TACTTTCTCT ACTAGGCGCC
     4861 TGTTACACAG GTCCTCAGCG GCGCGCCTTT GTCGGTGAAC GCTCTCCTGA GTAGGACAAA
     4921 TCCGCCGGGA GCGGATTTGA ACGTTGTGAA GCAACGGCCC GGAGGGTGGC GGGCAGGACG
     4981 CCCGCCATAA ACTGCCAGGC ATCAAACTAA GCAGAAGGCC ATCCTGACGG ATGGCCTTTT
     5041 TGCGTTTCAG ATCTACCGGT aaaccagcaa tagacataag cggctattta acgaccctgc
     5101 cctgaaccga cgacaagctg acgaccgggt ctccgcaagt ggcacttttc ggggaaatgt
     5161 gcgcggaacc cctatttgtt tatttttcta aatacattca aatatgtatc cgctcatgaa
     5221 ttaattctta gaaaaactca tcgagcatca aatgaaactg caatttattc atatcaggat
     5281 tatcaatacc atatttttga aaaagccgtt tctgtaatga aggagaaaac tcaccgaggc
     5341 agttccatag gatggcaaga tcctggtatc ggtctgcgat tccgactcgt ccaacatcaa
     5401 tacaacctat taatttcccc tcgtcaaaaa taaggttatc aagtgagaaa tcaccatgag
     5461 tgacgactga atccggtgag aatggcaaaa gtttatgcat ttctttccag acttgttcaa
     5521 caggccagcc attacgctcg tcatcaaaat cactcgcatc aaccaaaccg ttattcattc
     5581 gtgattgcgc ctgagcgaga cgaaatacgc ggtcgctgtt aaaaggacaa ttacaaacag
     5641 gaatcgaatg caaccggcgc aggaacactg ccagcgcatc aacaatattt tcacctgaat
     5701 caggatattc ttctaatacc tggaatgctg ttttcccggg gatcgcagtg gtgagtaacc
     5761 atgcatcatc aggagtacgg ataaaatgct tgatggtcgg aagaggcata aattccgtca
     5821 gccagtttag tctgaccatc tcatctgtaa catcattggc aacgctacct ttgccatgtt
     5881 tcagaaacaa ctctggcgca tcgggcttcc catacaatcg atagattgtc gcacctgatt
     5941 gcccgacatt atcgcgagcc catttatacc catataaatc agcatccatg ttggaattta
     6001 atcgcggcct agagcaagac gtttcccgtt gaatatggct catactcttc ctttttcaat
     6061 attattgaag catttatcag ggttattgtc tcatgagcgg atacatattt gaatgtattt
     6121 agaaaaataa acaaataggc atgctagcgc agaaacgtcc tagaagatgc caggaggata
     6181 cttagcagag agacaataag gccggagcga agccgttttt ccataggctc cgcccccctg
     6241 acgaacatca cgaaatctga cgctcaaatc agtggtggcg aaacccgaca ggactataaa
     6301 gataccaggc gtttccccct gatggctccc tcttgcgctc tcctgttccc gtcctgc
//
