# Supplementary material for: Synthetic Gene Circuits Combining CRISPR Interference and CRISPR Activation in E. coli: Importance of Equal Guide RNA Binding Affinities to Avoid Context-Dependent Effects
Source: ACS Synth Biol. 2023 Oct 9;12(10):3064–71. doi: 10.1021/acssynbio.3c00375 (PMC10594877; doi:10.1021/acssynbio.3c00375)
Supplement: Supplementary file 2 — sb3c00375_si_002.zip [file sb3c00375_si_002.zip › plasmids/List_of_plasmids.xlsx]

## Sheet: Foglio1
Figure	names	resistance	plasmid backbone	comments
1A, S1, S2	crisprAv3.1 no rep (0-0)	Kanamycin	pCOLA
1A, S2	crsiprA no rep 1-1	Kanamycin	pCOLA
1A, S2	crsiprA no rep 2-2	Kanamycin	pCOLA
1A, S2	crsiprA no rep 3-3	Kanamycin	pCOLA
1A, S2	crsiprA no rep 4-4	Kanamycin	pCOLA
1A, S2	crsiprA no rep 5-5	Kanamycin	pCOLA
1A, S2	crsiprA no rep 6-6	Kanamycin	pCOLA
ALL	pET MCP-SoxSv2 119	Ampicillin	pET
1A, 4, S1, S2, S4	pj1996v2	Spectomycin	pCDF
1B, 3, S5	pj2018.2	Spectomycin	pCDF
1B, S5	crisprAv3.3 no rep	Kanamycin	pCOLA	bs2 was used for off-target control
3, S5	crisprAv3.3.2 no_rep	Kanamycin	pCOLA	bs2 was used for off-target control
4	crisprAv5.2	Kanamycin	pCOLA	bs2 and scRNA4 wer used for off-target control
S1	crisprAv3.3(-10)	Kanamycin	pCOLA	intermediate lengths were identical as in Fontana et al. 2020
S1	crisprAv3.3(+10)	Kanamycin	pCOLA	intermediate lengths were identical as in Fontana et al. 2020
S4	pj2044	Kanamycin	pCOLA	in Santos-Moreno et al. 2020
S4	pj2044 1t4	Kanamycin	pCOLA	in Santos-Moreno et al. 2020
S4	pj2044 scRNA	Kanamycin	pCOLA
S5	crisprAv3.3 no rep sg1t4	Kanamycin	pCOLA	sg1t4 sequence in Santos-Moreno et al. 2020
S6	crisprAv5	Kanamycin	pCOLA	bs2 was used for off-target control
