# Supplementary material for: Synthetic Gene Circuits Combining CRISPR Interference and CRISPR Activation in E. coli: Importance of Equal Guide RNA Binding Affinities to Avoid Context-Dependent Effects
Source: ACS Synth Biol. 2023 Oct 9;12(10):3064–71. doi: 10.1021/acssynbio.3c00375 (PMC10594877; doi:10.1021/acssynbio.3c00375)
Supplement: Supplementary file 2 — sb3c00375_si_002.zip [file sb3c00375_si_002.zip › plasmids/pcola_crisprav3-3-10-bp-.gb]

LOCUS       pColA_CrisprAv3.3_(-10_ 7785 bp ds-DNA     circular     09-JUN-2022
DEFINITION  .
FEATURES             Location/Qualifiers
     oriT            122..757
                     /label="ColA ori"
                     /ApEinfo_revcolor="#9eafd2"
                     /ApEinfo_fwdcolor="#9eafd2"
     misc_feature    complement(650..691)
                     /label="terminator ? (ARNold-predicted)"
                     /ApEinfo_revcolor="#c6c9d1"
                     /ApEinfo_fwdcolor="#c6c9d1"
     misc_feature    652..693
                     /label="terminator ? (ARNold-predicted)"
                     /ApEinfo_revcolor="#c6c9d1"
                     /ApEinfo_fwdcolor="#c6c9d1"
     misc_feature    complement(709..748)
                     /label="terminator ? (ARNold-predicted)"
                     /ApEinfo_revcolor="#b4abac"
                     /ApEinfo_fwdcolor="#b4abac"
     misc_feature    complement(863..882)
                     /label="XhoI_AvrII_r"
                     /ApEinfo_revcolor="#9eafd2"
                     /ApEinfo_fwdcolor="#9eafd2"
     misc_feature    889..889
                     /label="corrected from original file (sequencing revealed that ""g"" was missing)"
                     /ApEinfo_revcolor="#b1ff67"
                     /ApEinfo_fwdcolor="#b1ff67"
     gene            complement(908..1786)
                     /label="araC"
                     /ApEinfo_revcolor="#d59687"
                     /ApEinfo_fwdcolor="#d59687"
     CDS             complement(908..1786)
                     /label="Translation 1786-908"
                     /translation="MAEAQNDPLLPGYSFNAHLVAGLTPIEANGYLDFFIDRPLGMKGYILNLTIRGQGVVKNQGREFVCRPGDILLFPPGEIHHYGRHPEAREWYHQWVYFRPRAYWHEWLNWPSIFANTGFFRPDEAHQPHFSDLFGQIINAGQGEGRYSELLAINLLEQLLLRRMEAINESLHPPMDNRVREACQYISDHLADSNFDIASVAQHVCLSPSRLSHLFRQQLGISVLSWREDQRISQAKLLLSTTRMPIATVGRNVGFDDQLYFSRVFKKCTGASPSEFRAGCEEKVNDVAVKLS*"
     primer          complement(1381..1400)
                     /label="PR 64 (SP-AraCmid-R)"
                     /note="sequence: TTTCAGCGACCTGTTTGGGC"
                     /ApEinfo_revcolor="#84b0dc"
                     /ApEinfo_fwdcolor="#84b0dc"
     misc_feature    1812..1812
                     /label="corrected from original file (it contained an extra G that is not present in actual ara regulatory region)"
                     /ApEinfo_revcolor="#b1ff67"
                     /ApEinfo_fwdcolor="#b1ff67"
     misc_feature    1816..1831
                     /label="O2 region (pBAD)"
                     /ApEinfo_revcolor="#b1ff67"
                     /ApEinfo_fwdcolor="#b1ff67"
     misc_feature    complement(1950..1950)
                     /label="Transcription start araC (according to Hamilton & Lee 1988)"
                     /ApEinfo_revcolor="#b1ff67"
                     /ApEinfo_fwdcolor="#b1ff67"
     misc_feature    complement(1959..1964)
                     /label="-10 (pC) according to Hamilton & Lee 1988"
                     /ApEinfo_revcolor="#b1ff67"
                     /ApEinfo_fwdcolor="#b1ff67"
     misc_feature    complement(1966..1974)
                     /label="-10 (pC) ? (predicted by Softberry)"
                     /ApEinfo_revcolor="#b7e6d7"
                     /ApEinfo_fwdcolor="#b7e6d7"
     misc_feature    complement(1966..1994)
                     /label="pC promoter ?"
                     /ApEinfo_revcolor="#b1ff67"
                     /ApEinfo_fwdcolor="#b1ff67"
     misc_feature    1973..1994
                     /label="O1 region (pBAD)"
                     /ApEinfo_revcolor="#b1ff67"
                     /ApEinfo_fwdcolor="#b1ff67"
     misc_feature    complement(1982..1987)
                     /label="-35 (pC) according to Hamilton & Lee 1988"
                     /ApEinfo_revcolor="#b1ff67"
                     /ApEinfo_fwdcolor="#b1ff67"
     misc_feature    complement(1989..1994)
                     /label="-35 (pC) ? (predicted by Softberry)"
                     /ApEinfo_revcolor="#b7e6d7"
                     /ApEinfo_fwdcolor="#b7e6d7"
     primer          1991..2013
                     /label="PR 76 (SP-slot1-F 5'PBAD)"
                     /note="sequence: TGATTATTTGCACGGCGTCACAC"
                     /ApEinfo_revcolor="#84b0dc"
                     /ApEinfo_fwdcolor="#84b0dc"
     primer          2002..2018
                     /label="PR 79 (SP-slot1-F CAP)"
                     /note="sequence: ACGGCGTCACACTTTGC"
                     /ApEinfo_revcolor="#84b0dc"
                     /ApEinfo_fwdcolor="#84b0dc"
     misc_feature    2015..2028
                     /label="CAP binding site (pBAD)"
                     /ApEinfo_revcolor="#b1ff67"
                     /ApEinfo_fwdcolor="#b1ff67"
     misc_feature    2025..2062
                     /label="I2 & I1 region (pBAD)"
                     /ApEinfo_revcolor="#b1ff67"
                     /ApEinfo_fwdcolor="#b1ff67"
     primer          2048..2066
                     /label="PR 78 (SP-slot1-F @pCOLA)"
                     /note="sequence: AGCGGtTCCTACCTGACGC"
                     /ApEinfo_revcolor="#84b0dc"
                     /ApEinfo_fwdcolor="#84b0dc"
     modified_base   2053..2053
                     /label="sdm to remove BamHI"
                     /ApEinfo_revcolor="#84b0dc"
                     /ApEinfo_fwdcolor="#84b0dc"
     misc_feature    2053..2053
                     /label="mutation to remove BamHI"
                     /ApEinfo_revcolor="#ff9ccd"
                     /ApEinfo_fwdcolor="#ff9ccd"
     misc_feature    2060..2064
                     /label="-35 (pBAD)"
                     /ApEinfo_revcolor="#b1ff67"
                     /ApEinfo_fwdcolor="#b1ff67"
     promoter        2060..2088
                     /label="pBAD promoter"
                     /ApEinfo_revcolor="#b1ff67"
                     /ApEinfo_fwdcolor="#b1ff67"
     misc_feature    2084..2088
                     /label="-10 (pBAD)"
                     /ApEinfo_revcolor="#b1ff67"
                     /ApEinfo_fwdcolor="#b1ff67"
     misc_feature    2098..2098
                     /label="Transcription start araBAD (according to Lisser & Margalit 1993)"
                     /ApEinfo_revcolor="#b1ff67"
                     /ApEinfo_fwdcolor="#b1ff67"
     misc_feature    2101..2106
                     /label="EcoRI"
                     /ApEinfo_revcolor="#ff9ccd"
                     /ApEinfo_fwdcolor="#ff9ccd"
     misc_feature    2107..2136
                     /label="VL2017mar22_14"
                     /ApEinfo_revcolor="#f8d3a9"
                     /ApEinfo_fwdcolor="#f8d3a9"
     primer          2109..2157
                     /label="PR 14 (LP-spacerSacP-F)"
                     /note="sequence: AGGATAGATTCTGGAAACTTTACCGTCCGAGCTCCAGCCTGCGGTCCGG"
                     /ApEinfo_revcolor="#f58a5e"
                     /ApEinfo_fwdcolor="#f58a5e"
     misc_feature    2137..2142
                     /label="SacI"
                     /ApEinfo_revcolor="#ff9ccd"
                     /ApEinfo_fwdcolor="#ff9ccd"
     misc_feature    2143..2157
                     /label="Prefix"
                     /ApEinfo_revcolor="#b1ff67"
                     /ApEinfo_fwdcolor="#b1ff67"
     primer          2143..2223
                     /label="ICV105"
                     /note="sequence: CAGCCTGCGGTCCGGGTTCACTGCCGTATAGGCAGTTGTGTCCAGAACGCTCCGTGTTTTAGAGCTAGAAATAGCAAGTTA"
                     /ApEinfo_revcolor="#c7b0e3"
                     /ApEinfo_fwdcolor="#c7b0e3"
     misc_feature    2158..2177
                     /label="Csy4 cut site - Tsai et al 2014"
                     /ApEinfo_revcolor="#c7b0e3"
                     /ApEinfo_fwdcolor="#c7b0e3"
     misc_feature    2163..2177
                     /label="Csy4 minimal cut motif"
                     /ApEinfo_revcolor="#c7b0e3"
                     /ApEinfo_fwdcolor="#c7b0e3"
     misc_feature    2177..2177
                     /label="Csy4 cuts after this G"
                     /ApEinfo_revcolor="#f58a5e"
                     /ApEinfo_fwdcolor="#f58a5e"
     misc_feature    2178..2197
                     /label="j306"
                     /ApEinfo_revcolor="#c7b0e3"
                     /ApEinfo_fwdcolor="#c7b0e3"
     misc_feature    2178..2288
                     /label="scRNA b2"
                     /ApEinfo_revcolor="#75c6a9"
                     /ApEinfo_fwdcolor="#75c6a9"
     primer          complement(2204..2323)
                     /label="ICV104"
                     /note="sequence: CGGGCGTCCCAGCGACTGCCTATACGGCAGTGAACAAAAAAAGCACATGGGTGATCCTCATGTGCCACTTTTTCAAGTTGATAACGGACTAGCCTTATTTTAACTTGCTATTTCTAGCTC"
                     /ApEinfo_revcolor="#85dae9"
                     /ApEinfo_fwdcolor="#85dae9"
     misc_feature    2289..2308
                     /label="Csy4 cut site - Tsai et al 2014"
                     /ApEinfo_revcolor="#c7b0e3"
                     /ApEinfo_fwdcolor="#c7b0e3"
     misc_feature    2294..2308
                     /label="Csy4 minimal cut motif"
                     /ApEinfo_revcolor="#c7b0e3"
                     /ApEinfo_fwdcolor="#c7b0e3"
     misc_feature    2308..2308
                     /label="Csy4 cuts after this G"
                     /ApEinfo_revcolor="#f58a5e"
                     /ApEinfo_fwdcolor="#f58a5e"
     misc_feature    2309..2323
                     /label="Suffix"
                     /ApEinfo_revcolor="#b1ff67"
                     /ApEinfo_fwdcolor="#b1ff67"
     primer          complement(2309..2357)
                     /label="PR 15 (LP-mar22_0-XhoS-R)"
                     /note="sequence: ACGGAGAAGCCCTATCAACTGTTTATTGCTCGAGCGGGCGTCCCAGCGA"
                     /ApEinfo_revcolor="#f58a5e"
                     /ApEinfo_fwdcolor="#f58a5e"
     misc_feature    2324..2329
                     /label="XhoI"
                     /ApEinfo_revcolor="#ff9ccd"
                     /ApEinfo_fwdcolor="#ff9ccd"
     misc_feature    2330..2359
                     /label="VL2017mar22_0"
                     /ApEinfo_revcolor="#f8d3a9"
                     /ApEinfo_fwdcolor="#f8d3a9"
     misc_feature    2360..2374
                     /label="Prefix"
                     /ApEinfo_revcolor="#b1ff67"
                     /ApEinfo_fwdcolor="#b1ff67"
     misc_feature    2375..2394
                     /label="Csy4 cut site - Tsai et al 2014"
                     /ApEinfo_revcolor="#c7b0e3"
                     /ApEinfo_fwdcolor="#c7b0e3"
     misc_feature    2380..2394
                     /label="Csy4 minimal cut motif"
                     /ApEinfo_revcolor="#c7b0e3"
                     /ApEinfo_fwdcolor="#c7b0e3"
     misc_feature    2394..2394
                     /label="Csy4 cuts after this G"
                     /ApEinfo_revcolor="#f58a5e"
                     /ApEinfo_fwdcolor="#f58a5e"
     misc_feature    2395..2428
                     /label="RBS (from mCherry in pAND-mCherry-coGFP)"
                     /ApEinfo_revcolor="#7ea7d8"
                     /ApEinfo_fwdcolor="#7ea7d8"
     misc_feature    2416..2421
                     /label="Shine-Dalgarno ?"
                     /ApEinfo_revcolor="#fdc68a"
                     /ApEinfo_fwdcolor="#fdc68a"
     misc_feature    2429..3082
                     /label="mKO2 codon-optimised (IDT) (from Addgene mKO2-pBAD)"
                     /ApEinfo_revcolor="#faac61"
                     /ApEinfo_fwdcolor="#faac61"
     CDS             2429..3469
                     /label="Translation 2429-3469"
                     /translation="MVSVIKPEMKMRYYMDGSVNGHEFTIEGEGTGRPYEGHQEMTLRVTMAEGGPMPFAFDLVSHVFCYGHRVFTKYPEEIPDYFKQAFPEGLSWERSLEFEDGGSASVSAHISLRGNTFYHKSKFTGVNFPADGPIMQNQSVDWEPSTEKITASDGVLKGDVTMYLKLEGGGNHKCQMKTTYKAAKEILEMPGDHYIGHRLVRKTEGNITEQVEDAVAHSMSRRNTDAITIHSILDWIEDNLESPLSLEKVSERSGYSKWHLQRMFKKETGHSLGQYIRSRKMTEIAQKLKESNEPILYLAERYGFESQQTLTRTFKNYFDVPPHKYRMTNMQGESRFLHPLNHYNS**"
     primer          complement(3065..3107)
                     /label="PR 224 (AP-mKO-MarA-R)"
                     /note="sequence: TGGCGTCAGTATTACGGCGGGACATGCTGTGTGCCACAGCGTC"
                     /ApEinfo_revcolor="#84b0dc"
                     /ApEinfo_fwdcolor="#84b0dc"
     primer          3083..3104
                     /label="PR 221 (AP-MarA-F)"
                     /note="sequence: ATGTCCCGCCGTAATACTGACG"
                     /ApEinfo_revcolor="#84b0dc"
                     /ApEinfo_fwdcolor="#84b0dc"
     misc_feature    3083..3469
                     /label="MarA (IDT-codon-optimised) degradation tag (C-term)"
                     /ApEinfo_revcolor="#75c6a9"
                     /ApEinfo_fwdcolor="#75c6a9"
     misc_feature    3470..3484
                     /label="Suffix"
                     /ApEinfo_revcolor="#b1ff67"
                     /ApEinfo_fwdcolor="#b1ff67"
     misc_feature    3485..3490
                     /label="NcoI"
                     /ApEinfo_revcolor="#ff9ccd"
                     /ApEinfo_fwdcolor="#ff9ccd"
     misc_feature    3491..3580
                     /label="ECK120029600 Terminator"
                     /ApEinfo_revcolor="#b4abac"
                     /ApEinfo_fwdcolor="#b4abac"
     misc_feature    3581..3780
                     /label="2017mar28_200bpSpacer1"
                     /ApEinfo_revcolor="#f8d3a9"
                     /ApEinfo_fwdcolor="#f8d3a9"
     primer          complement(3639..3656)
                     /label="PR 80 (SP-slot1-R)"
                     /note="sequence: AACTGGGTGGGACTCGGC"
                     /ApEinfo_revcolor="#84b0dc"
                     /ApEinfo_fwdcolor="#84b0dc"
     primer          3693..3710
                     /label="PR 81 (SP-slot2-F)"
                     /note="sequence: GCGAGAACTGCTGCCTGG"
                     /ApEinfo_revcolor="#84b0dc"
                     /ApEinfo_fwdcolor="#84b0dc"
     misc_feature    3718..3737
                     /label="target scRNA"
                     /ApEinfo_revcolor="#b4abac"
                     /ApEinfo_fwdcolor="#b4abac"
     misc_feature    3738..3740
                     /label="PAM"
                     /ApEinfo_revcolor="#c6c9d1"
                     /ApEinfo_fwdcolor="#c6c9d1"
     primer          3750..3765
                     /label="PR 264 (AP-pN2-F)"
                     /note="sequence: cgcacatttccccgaaaagtgccacctGAATTCGAAATCCCTGAAACT"
                     /ApEinfo_revcolor="#84b0dc"
                     /ApEinfo_fwdcolor="#84b0dc"
     primer          3750..3801
                     /label="PR 16 (LP-HindPlong-F)"
                     /note="sequence: CGAAATCCCTGAAACTGAGACTGTAGAAAATAAGCTTCAGCCTGCGGTCCGG"
                     /ApEinfo_revcolor="#f58a5e"
                     /ApEinfo_fwdcolor="#f58a5e"
     primer          complement(3756..3780)
                     /label="HK159"
                     /note="sequence: ATTTTCTACAGTCTCAGTTTCAGGG"
                     /ApEinfo_revcolor="#f58a5e"
                     /ApEinfo_fwdcolor="#f58a5e"
     primer          3756..3801
                     /label="PR 135 (LP-HindP-F)"
                     /note="sequence: CCCTGAAACTGAGACTGTAGAAAATAAGCTTCAGCCTGCGGTCCGG"
                     /ApEinfo_revcolor="#f58a5e"
                     /ApEinfo_fwdcolor="#f58a5e"
     misc_feature    3757..3759
                     /label="PAM"
                     /ApEinfo_revcolor="#c6c9d1"
                     /ApEinfo_fwdcolor="#c6c9d1"
     misc_feature    complement(3760..3779)
                     /label="target scRNA"
                     /ApEinfo_revcolor="#b4abac"
                     /ApEinfo_fwdcolor="#b4abac"
     misc_feature    3781..3786
                     /label="HindIII"
                     /ApEinfo_revcolor="#ff9ccd"
                     /ApEinfo_fwdcolor="#ff9ccd"
     misc_feature    3787..3801
                     /label="Prefix"
                     /ApEinfo_revcolor="#b1ff67"
                     /ApEinfo_fwdcolor="#b1ff67"
     primer          3787..3856
                     /label="ICV189"
                     /note="sequence: CAGCCTGCGGTCCGGCCTACGGAGCGTTCTGGACACAACGTCGTCTTGAAGTTGTTGACAGCTAGCTCAG"
                     /ApEinfo_revcolor="#85dae9"
                     /ApEinfo_fwdcolor="#85dae9"
     misc_feature    3802..3804
                     /label="PAM"
                     /ApEinfo_revcolor="#d6b295"
                     /ApEinfo_fwdcolor="#d6b295"
     misc_feature    3802..3877
                     /label="activation part"
                     /ApEinfo_revcolor="#75c6a9"
                     /ApEinfo_fwdcolor="#75c6a9"
     misc_feature    3805..3824
                     /label="bs"
                     /ApEinfo_revcolor="#ffef86"
                     /ApEinfo_fwdcolor="#ffef86"
     misc_feature    3841..3875
                     /label="J23117"
                     /ApEinfo_revcolor="#85dae9"
                     /ApEinfo_fwdcolor="#85dae9"
     primer          complement(3841..3892)
                     /label="ICV188"
                     /note="sequence: CGGGCGTCCCAGCGATCGCTAGCACAATCCCTAGGACTGAGCTAGCTGTCAA"
                     /ApEinfo_revcolor="#b7e6d7"
                     /ApEinfo_fwdcolor="#b7e6d7"
     misc_feature    3878..3892
                     /label="Suffix"
                     /ApEinfo_revcolor="#b1ff67"
                     /ApEinfo_fwdcolor="#b1ff67"
     primer          complement(3878..3922)
                     /label="PR 21 (LP-VL17mar22_25-R)"
                     /note="sequence: ATAAATAGAGGTTACTTCGCAGTCGTCACTCGGGCGTCCCAGCGA"
                     /ApEinfo_revcolor="#f58a5e"
                     /ApEinfo_fwdcolor="#f58a5e"
     misc_feature    3893..3922
                     /label="VL2017mar22_25"
                     /ApEinfo_revcolor="#f8d3a9"
                     /ApEinfo_fwdcolor="#f8d3a9"
     primer          3893..3937
                     /label="PR 22 (LP-VL17mar22_25-F)"
                     /note="sequence: AGTGACGACTGCGAAGTAACCTCTATTTATCAGCCTGCGGTCCGG"
                     /ApEinfo_revcolor="#f58a5e"
                     /ApEinfo_fwdcolor="#f58a5e"
     misc_feature    3923..3937
                     /label="Prefix"
                     /ApEinfo_revcolor="#b1ff67"
                     /ApEinfo_fwdcolor="#b1ff67"
     primer          3923..3975
                     /label="PR 10 (bssgRNA-2-ANTI-F)"
                     /note="sequence: CAGCCTGCGGTCCGGccaAGTACTTAGTACACACTGATTCGCTGGGACGCCCG"
                     /ApEinfo_revcolor="#c6c9d1"
                     /ApEinfo_fwdcolor="#c6c9d1"
     misc_feature    complement(3938..3940)
                     /label="PAM"
                     /ApEinfo_revcolor="#faac61"
                     /ApEinfo_fwdcolor="#faac61"
     misc_feature    complement(3938..3960)
                     /label="bssgRNA-1 _ ANTISENSE is identical (orthogonal set from Didovyk et al 2015)"
                     /ApEinfo_revcolor="#84b0dc"
                     /ApEinfo_fwdcolor="#84b0dc"
     misc_feature    complement(3941..3960)
                     /label="orthogonal bssgRNA-1 _ ANTISENSE is identical (Didovyk et al 2015)"
                     /ApEinfo_revcolor="#b7e6d7"
                     /ApEinfo_fwdcolor="#b7e6d7"
     misc_feature    3961..3975
                     /label="Suffix"
                     /ApEinfo_revcolor="#b1ff67"
                     /ApEinfo_fwdcolor="#b1ff67"
     primer          complement(3961..4009)
                     /label="PR 19 (LP-mar22_10BamS-R)"
                     /note="sequence: ACAGTGCTCAATCGTGTAGAAATCTCTTGGATCCCGGGCGTCCCAGCGA"
                     /ApEinfo_revcolor="#f58a5e"
                     /ApEinfo_fwdcolor="#f58a5e"
     primer          3967..4026
                     /label="PR 130 (Hind-introBam-P-F)"
                     /note="sequence: GAAACTGAGACTGTAGAAAATAAGCTTGTCCAGACTATTGGATCCCAGCCTGCGGTCCGG"
                     /ApEinfo_revcolor="#84b0dc"
                     /ApEinfo_fwdcolor="#84b0dc"
     misc_feature    3976..3981
                     /label="BamHI"
                     /ApEinfo_revcolor="#ff9ccd"
                     /ApEinfo_fwdcolor="#ff9ccd"
     primer          3976..4004
                     /label="LC4 (pN2 for gibson)"
                     /note="sequence: GGATCCAAGAGATTTCTACACGATTGAGC"
                     /ApEinfo_revcolor="#d6b295"
                     /ApEinfo_fwdcolor="#d6b295"
     misc_feature    3982..4011
                     /label="VL2017mar22_10"
                     /ApEinfo_revcolor="#f8d3a9"
                     /ApEinfo_fwdcolor="#f8d3a9"
     primer          3982..4011
                     /label="HK249"
                     /note="sequence: AAGAGATTTCTACACGATTGAGCACTGTCT"
                     /ApEinfo_revcolor="#75c6a9"
                     /ApEinfo_fwdcolor="#75c6a9"
     primer          3982..4026
                     /label="PR 168 (LP-VL17mar22_10-F)"
                     /note="sequence: AAGAGATTTCTACACGATTGAGCACTGTCTCAGCCTGCGGTCCGG"
                     /ApEinfo_revcolor="#f58a5e"
                     /ApEinfo_fwdcolor="#f58a5e"
     misc_feature    4012..4026
                     /label="Prefix"
                     /ApEinfo_revcolor="#b1ff67"
                     /ApEinfo_fwdcolor="#b1ff67"
     primer          4016..4080
                     /label="PR 247 (AP-Pcsy4RBSpAND-F)"
                     /note="sequence: CAGCCTGCGGTCCGGCTGCCGTATAGGCAGCTAATTTTGTTTAACTTTAAGAAGGAGATATACAT"
                     /ApEinfo_revcolor="#84b0dc"
                     /ApEinfo_fwdcolor="#84b0dc"
     misc_feature    4027..4046
                     /label="Csy4 cut site - Tsai et al 2014"
                     /ApEinfo_revcolor="#c7b0e3"
                     /ApEinfo_fwdcolor="#c7b0e3"
     misc_feature    4032..4046
                     /label="Csy4 minimal cut motif"
                     /ApEinfo_revcolor="#c7b0e3"
                     /ApEinfo_fwdcolor="#c7b0e3"
     misc_feature    4046..4046
                     /label="Csy4 cuts after this G"
                     /ApEinfo_revcolor="#f58a5e"
                     /ApEinfo_fwdcolor="#f58a5e"
     misc_feature    4047..4080
                     /label="RBS (from mCherry in pAND-mCherry-coGFP)"
                     /ApEinfo_revcolor="#7ea7d8"
                     /ApEinfo_fwdcolor="#7ea7d8"
     misc_feature    4068..4073
                     /label="Shine-Dalgarno ?"
                     /ApEinfo_revcolor="#fdc68a"
                     /ApEinfo_fwdcolor="#fdc68a"
     primer          complement(4081..4106)
                     /label="PR 68 (SP-GFPNter-R)"
                     /note="sequence: GTAAACAGTTCTTCGCCTTTACGCAT"
                     /ApEinfo_revcolor="#f58a5e"
                     /ApEinfo_fwdcolor="#f58a5e"
     gene            4081..4794
                     /label="sfGFP (Yolanda)"
                     /ApEinfo_revcolor="#b1ff67"
                     /ApEinfo_fwdcolor="#b1ff67"
     CDS             4081..4860
                     /label="Translation 4081-4860"
                     /translation="MRKGEELFTGVVPILVELDGDVNGHKFSVRGEGEGDATNGKLTLKFICTTGKLPVPWPTLVTTLTYGVQCFARYPDHMKQHDFFKSAMPEGYVQERTISFKDDGTYKTRAEVKFEGDTLVNRIELKGIDFKEDGNILGHKLEYNFNSHNVYITADKQKNGIKANFKIRHNVEDGSVQLADHYQQNTPIGDGPVLLPDNHYLSTQSVLSKDPNEKRDHMVLLEFVTAAGITHGMDELYKMSRRNTDAITIHSILDWIED**"
     primer          complement(4770..4819)
                     /label="PR 216 (AP-GFP-MarA-R)"
                     /note="sequence: TGGCGTCAGTATTACGGCGGGACATTTTATACAGTTCGTCCATGCCGTGG"
                     /ApEinfo_revcolor="#84b0dc"
                     /ApEinfo_fwdcolor="#84b0dc"
     misc_feature    4795..4860
                     /label="MarAn20 (IDT-codon-optimised) degradation tag (C-term)"
                     /ApEinfo_revcolor="#75c6a9"
                     /ApEinfo_fwdcolor="#75c6a9"
     misc_feature    4861..4875
                     /label="Suffix"
                     /ApEinfo_revcolor="#b1ff67"
                     /ApEinfo_fwdcolor="#b1ff67"
     primer          complement(4861..4875)
                     /label="PR 74 (SP-Suffix-R)"
                     /note="sequence: CGGGCGTCCCAGCGA"
                     /ApEinfo_revcolor="#84b0dc"
                     /ApEinfo_fwdcolor="#84b0dc"
     misc_feature    4876..4883
                     /label="SbfI"
                     /ApEinfo_revcolor="#ff9ccd"
                     /ApEinfo_fwdcolor="#ff9ccd"
     misc_feature    4884..4944
                     /label="L3S2P21 Terminator"
                     /ApEinfo_revcolor="#b4abac"
                     /ApEinfo_fwdcolor="#b4abac"
     primer          4884..5003
                     /label="PR 97 (Term+spacer2.5)"
                     /note="sequence: CTCGGTACCAAATTCCAGAAAAGAGGCCTCCCGAAAGGGGGGCCTTTTTTCGTTTTGGTCCTAATAGATAAAGGATAGGTCTGGTAGTGTTGTTCGTTCTCGCAGGTAAATCAATAATAC"
                     /ApEinfo_revcolor="#c6c9d1"
                     /ApEinfo_fwdcolor="#c6c9d1"
     misc_feature    4945..5144
                     /label="2018mar28_200bpSpacer2.5"
                     /ApEinfo_revcolor="#f8d3a9"
                     /ApEinfo_fwdcolor="#f8d3a9"
     primer          complement(4980..5026)
                     /label="PR 160 (LP-Term+spacer2.5-R)"
                     /note="sequence: TGAAAAGTCTACGGAACTGCTGAGTATTATTGATTTACCTGCGAGAA"
                     /ApEinfo_revcolor="#84b0dc"
                     /ApEinfo_fwdcolor="#84b0dc"
     primer          5002..5041
                     /label="PR 159 (LP-Term+spacer2.5-F)"
                     /note="sequence: ACTCAGCAGTTCCGTAGACTTTTCAGTGGGACAGGGTAGC"
                     /ApEinfo_revcolor="#84b0dc"
                     /ApEinfo_fwdcolor="#84b0dc"
     primer          5003..5029
                     /label="PR 86 (SP-slot3.2-F)"
                     /note="sequence: CTCAGCAGTTCCGTAGACTTTTCAGTG"
                     /ApEinfo_revcolor="#84b0dc"
                     /ApEinfo_fwdcolor="#84b0dc"
     primer          complement(5003..5029)
                     /label="PR 87 /!\/!\ (SP-slot2.2-R) NOT good for SEQUENCING???"
                     /note="sequence: CACTGAAAAGTCTACGGAACTGCTGAG"
                     /ApEinfo_revcolor="#84b0dc"
                     /ApEinfo_fwdcolor="#84b0dc"
     primer          5025..5144
                     /label="PR 93 (spacer2.5end)"
                     /note="sequence: CAGTGGGACAGGGTAGCGATAACAGATAGATTGTAATAAGACACAGTAGGTGCTCGTAGTTGCGTGAAGAGAACCGCTCAGGAAATCCAGTCAGAAGTATTGGTAATCGTTGAAAACTCA"
                     /ApEinfo_revcolor="#c6c9d1"
                     /ApEinfo_fwdcolor="#c6c9d1"
     primer          5116..5144
                     /label="PR 269 (AP-pN3.2-F)"
                     /note="sequence: cgcacatttccccgaaaagtgccacctGAATTCAGAAGTATTGGTAATCGTTGAAAACTCA"
                     /ApEinfo_revcolor="#84b0dc"
                     /ApEinfo_fwdcolor="#84b0dc"
     primer          5117..5165
                     /label="PR 20 (LP-SalPspa2.5-F)"
                     /note="sequence: AGAAGTATTGGTAATCGTTGAAAACTCAGTCGACCAGCCTGCGGTCCGG"
                     /ApEinfo_revcolor="#f58a5e"
                     /ApEinfo_fwdcolor="#f58a5e"
     primer          complement(5132..5150)
                     /label="PR 266 (AP-pN2.2-R)"
                     /note="sequence: ATGCTAGTTATTGCTCAGCGGTGGCAGCAGTCGACTGAGTTTTCAACG"
                     /ApEinfo_revcolor="#84b0dc"
                     /ApEinfo_fwdcolor="#84b0dc"
     misc_feature    5145..5150
                     /label="SalI"
                     /ApEinfo_revcolor="#ff9ccd"
                     /ApEinfo_fwdcolor="#ff9ccd"
     misc_feature    5151..5165
                     /label="Prefix"
                     /ApEinfo_revcolor="#b1ff67"
                     /ApEinfo_fwdcolor="#b1ff67"
     primer          5151..5236
                     /label="PR 419 (P(lux)R 54% bC-F)"
                     /note="sequence: CAGCCTGCGGTCCGGacctgtaggatcgtacaTgCTGACAttgtgagcggataacaaTACTGTttcttcaaTCGCTGGGACGCCCG"
                     /ApEinfo_revcolor="#c6c9d1"
                     /ApEinfo_fwdcolor="#c6c9d1"
     misc_feature    5166..5184
                     /label="LuxR binding site"
                     /ApEinfo_revcolor="#f58a5e"
                     /ApEinfo_fwdcolor="#f58a5e"
     misc_feature    5166..5221
                     /label="P(Lux)R 54% rel. str. bC- LuxR&AHL-regulated prom."
                     /ApEinfo_revcolor="#ffef86"
                     /ApEinfo_fwdcolor="#ffef86"
     misc_feature    5168..5170
                     /label="LuxR bind motive"
                     /ApEinfo_revcolor="#f58a5e"
                     /ApEinfo_fwdcolor="#f58a5e"
     misc_feature    5181..5183
                     /label="LuxR bind motive"
                     /ApEinfo_revcolor="#f58a5e"
                     /ApEinfo_fwdcolor="#f58a5e"
     misc_feature    5185..5190
                     /label="-35 (pBAD)"
                     /ApEinfo_revcolor="#b1ff67"
                     /ApEinfo_fwdcolor="#b1ff67"
     misc_feature    5208..5213
                     /label="-10 (pBAD)"
                     /ApEinfo_revcolor="#b1ff67"
                     /ApEinfo_fwdcolor="#b1ff67"
     misc_feature    5222..5236
                     /label="Suffix"
                     /ApEinfo_revcolor="#b1ff67"
                     /ApEinfo_fwdcolor="#b1ff67"
     primer          complement(5222..5266)
                     /label="PR 5 (LP-VL17ma22_17-R)"
                     /note="sequence: TTCAACAGTATTGGGTCTGATAAGCACTACCGGGCGTCCCAGCGA"
                     /ApEinfo_revcolor="#f58a5e"
                     /ApEinfo_fwdcolor="#f58a5e"
     misc_feature    5237..5266
                     /label="VL2017mar22_17"
                     /ApEinfo_revcolor="#f8d3a9"
                     /ApEinfo_fwdcolor="#f8d3a9"
     primer          5237..5281
                     /label="PR 6 (LP-VL17ma22_17-F)"
                     /note="sequence: GTAGTGCTTATCAGACCCAATACTGTTGAACAGCCTGCGGTCCGG"
                     /ApEinfo_revcolor="#f58a5e"
                     /ApEinfo_fwdcolor="#f58a5e"
     misc_feature    5267..5281
                     /label="Prefix"
                     /ApEinfo_revcolor="#b1ff67"
                     /ApEinfo_fwdcolor="#b1ff67"
     primer          5267..5442
                     /label="PR 105 (ds010_v2 (sgRNA-1_v2))"
                     /note="sequence: CAGCCTGCGGTCCGGGTTCACTGCCGTATAGGCAGTCTCAAGCTAGACTCTAGTGGTTTcAGAGCTATGCTGGAAACAGCATAGCAAGTTgAAATAAGGCTAGTCCGTTATCAACTTGAAAAAGTGGCACCGAGTCGGTGCGTTCACTGCCGTATAGGCAGTCGCTGGGACGCCCG"
                     /ApEinfo_revcolor="#c6c9d1"
                     /ApEinfo_fwdcolor="#c6c9d1"
     misc_feature    5282..5301
                     /label="Csy4 cut site - Tsai et al 2014"
                     /ApEinfo_revcolor="#c7b0e3"
                     /ApEinfo_fwdcolor="#c7b0e3"
     misc_feature    5287..5301
                     /label="Csy4 minimal cut motif"
                     /ApEinfo_revcolor="#c7b0e3"
                     /ApEinfo_fwdcolor="#c7b0e3"
     misc_feature    5301..5301
                     /label="Csy4 cuts after this G"
                     /ApEinfo_revcolor="#f58a5e"
                     /ApEinfo_fwdcolor="#f58a5e"
     misc_feature    5302..5321
                     /label="orthogonal gRNA-1 (Didovyk et al 2015)"
                     /ApEinfo_revcolor="#b7e6d7"
                     /ApEinfo_fwdcolor="#b7e6d7"
     misc_feature    5302..5407
                     /label="sgRNA-1 (orthogonal set from Didovyk et al 2015)"
                     /ApEinfo_revcolor="#84b0dc"
                     /ApEinfo_fwdcolor="#84b0dc"
     misc_feature    5322..5407
                     /label="sgRNA(constant) optimised (Dang et al 2015) without terminator"
                     /ApEinfo_revcolor="#d6b295"
                     /ApEinfo_fwdcolor="#d6b295"
     misc_feature    5326..5326
                     /label="T->C change to optimise (Dang et al 2015)"
                     /ApEinfo_revcolor="#b1ff67"
                     /ApEinfo_fwdcolor="#b1ff67"
     misc_feature    5334..5338
                     /label="extended hairpin (Dang et al 2015)"
                     /ApEinfo_revcolor="#f58a5e"
                     /ApEinfo_fwdcolor="#f58a5e"
     misc_feature    5339..5342
                     /label="loop"
                     /ApEinfo_revcolor="#b4abac"
                     /ApEinfo_fwdcolor="#b4abac"
     misc_feature    complement(5343..5347)
                     /label="extended hairpin (Dang et al 2015)"
                     /ApEinfo_revcolor="#f58a5e"
                     /ApEinfo_fwdcolor="#f58a5e"
     misc_feature    5352..5354
                     /label="not annealing"
                     /ApEinfo_revcolor="#ffef86"
                     /ApEinfo_fwdcolor="#ffef86"
     misc_feature    complement(5357..5357)
                     /label="T->C change to optimise (Dang et al 2015)"
                     /ApEinfo_revcolor="#b1ff67"
                     /ApEinfo_fwdcolor="#b1ff67"
     misc_feature    5408..5427
                     /label="Csy4 cut site - Tsai et al 2014"
                     /ApEinfo_revcolor="#c7b0e3"
                     /ApEinfo_fwdcolor="#c7b0e3"
     misc_feature    5413..5427
                     /label="Csy4 minimal cut motif"
                     /ApEinfo_revcolor="#c7b0e3"
                     /ApEinfo_fwdcolor="#c7b0e3"
     misc_feature    5427..5427
                     /label="Csy4 cuts after this G"
                     /ApEinfo_revcolor="#f58a5e"
                     /ApEinfo_fwdcolor="#f58a5e"
     misc_feature    5428..5442
                     /label="Suffix"
                     /ApEinfo_revcolor="#b1ff67"
                     /ApEinfo_fwdcolor="#b1ff67"
     primer          complement(5428..5476)
                     /label="PR 23 (LP-mar22_11AatS-R)"
                     /note="sequence: CTTCAGTTTCCAACGACGAGTGTAATAGGACGTCCGGGCGTCCCAGCGA"
                     /ApEinfo_revcolor="#f58a5e"
                     /ApEinfo_fwdcolor="#f58a5e"
     misc_feature    5443..5448
                     /label="AatII"
                     /ApEinfo_revcolor="#ff9ccd"
                     /ApEinfo_fwdcolor="#ff9ccd"
     misc_feature    5449..5478
                     /label="VL2017mar22_11"
                     /ApEinfo_revcolor="#f8d3a9"
                     /ApEinfo_fwdcolor="#f8d3a9"
     misc_feature    5479..5493
                     /label="Prefix"
                     /ApEinfo_revcolor="#b1ff67"
                     /ApEinfo_fwdcolor="#b1ff67"
     misc_feature    5494..5513
                     /label="Csy4 cut site - Tsai et al 2014"
                     /ApEinfo_revcolor="#c7b0e3"
                     /ApEinfo_fwdcolor="#c7b0e3"
     misc_feature    5499..5513
                     /label="Csy4 minimal cut motif"
                     /ApEinfo_revcolor="#c7b0e3"
                     /ApEinfo_fwdcolor="#c7b0e3"
     misc_feature    5513..5513
                     /label="Csy4 cuts after this G"
                     /ApEinfo_revcolor="#f58a5e"
                     /ApEinfo_fwdcolor="#f58a5e"
     misc_feature    5514..5547
                     /label="RBS (from mCherry in pAND-mCherry-coGFP)"
                     /ApEinfo_revcolor="#7ea7d8"
                     /ApEinfo_fwdcolor="#7ea7d8"
     misc_feature    5535..5540
                     /label="Shine-Dalgarno ?"
                     /ApEinfo_revcolor="#fdc68a"
                     /ApEinfo_fwdcolor="#fdc68a"
     misc_feature    5548..5757
                     /label="RepA70 (IDT-codon-optimised) degradation tag (N-term)"
                     /ApEinfo_revcolor="#75c6a9"
                     /ApEinfo_fwdcolor="#75c6a9"
     CDS             5548..6483
                     /label="Translation 5548-6483"
                     /translation="MNQSFISDILYADIESKAKELTVNSNNTVQPVALMRLGVFVPKPSKSKGESKEIDATKAFSQLEIAKAEGMVSKGEENNMALIKENMHMKLYMEGTVNNHHFKCTSEGEGKPYEGTQTMRIKAVEGGPLPFAFDILATSFMYGSKTFINHTQGIPDFFKQSFPEGFTWERVTTYEDGGVLTATQDTSLQDGCLIYNVKIRGVNFPSNGPVMQKKTLGWEASTETLYPADGGLEGRADMALKLVGGGHLICNLKTTYRSKKPAKNLKMPGVYYVDRRLERIKEADKETYVEQHEVAVARYCDLPSKLGHRV**"
     misc_feature    5758..5790
                     /label="mCherry N-terminus (aa 1-11)"
                     /ApEinfo_revcolor="#f58a5e"
                     /ApEinfo_fwdcolor="#f58a5e"
     misc_feature    5758..6483
                     /label="mKate2 hybrid (Potvin-Trottier et al 2016)"
                     /ApEinfo_revcolor="#d59687"
                     /ApEinfo_fwdcolor="#d59687"
     misc_feature    5770..5790
                     /label="no homology with mKate2"
                     /ApEinfo_revcolor="#f58a5e"
                     /ApEinfo_fwdcolor="#f58a5e"
     misc_feature    6484..6498
                     /label="Suffix"
                     /ApEinfo_revcolor="#b1ff67"
                     /ApEinfo_fwdcolor="#b1ff67"
     misc_feature    6499..6506
                     /label="NotI"
                     /ApEinfo_revcolor="#ff9ccd"
                     /ApEinfo_fwdcolor="#ff9ccd"
     misc_feature    6507..6563
                     /label="ECK120033737 Terminator"
                     /ApEinfo_revcolor="#b4abac"
                     /ApEinfo_fwdcolor="#b4abac"
     misc_feature    6564..6608
                     /label="VL2017mar15_8"
                     /ApEinfo_revcolor="#f8d3a9"
                     /ApEinfo_fwdcolor="#f8d3a9"
     primer          6566..6586
                     /label="PR 88 (SP-slot4-F)"
                     /note="sequence: GCGAACGACGAGTCACTGTTG"
                     /ApEinfo_revcolor="#84b0dc"
                     /ApEinfo_fwdcolor="#84b0dc"
     primer          complement(6566..6586)
                     /label="PR 85 (SP-slot3-R)"
                     /note="sequence: CAACAGTGACTCGTCGTTCGC"
                     /ApEinfo_revcolor="#84b0dc"
                     /ApEinfo_fwdcolor="#84b0dc"
     misc_feature    6609..6614
                     /label="KasI"
                     /ApEinfo_revcolor="#ff9ccd"
                     /ApEinfo_fwdcolor="#ff9ccd"
     misc_feature    6615..6626
                     /label="REspacer2017mar27_15"
                     /ApEinfo_revcolor="#f8d3a9"
                     /ApEinfo_fwdcolor="#f8d3a9"
     misc_feature    6627..6633
                     /label="BbvCI"
                     /ApEinfo_revcolor="#ff9ccd"
                     /ApEinfo_fwdcolor="#ff9ccd"
     primer          6632..6658
                     /label="PR 243 (AP-pCOLAbbAsc-F)"
                     /note="sequence: GCGGCGCGCCTTTGTCGGTGAACGCTC"
                     /ApEinfo_revcolor="#84b0dc"
                     /ApEinfo_fwdcolor="#84b0dc"
     misc_feature    6634..6641
                     /label="AscI"
                     /ApEinfo_revcolor="#ff9ccd"
                     /ApEinfo_fwdcolor="#ff9ccd"
     primer          complement(6645..6664)
                     /label="PR 91 (SP-slot4-R @pCOLA)"
                     /note="sequence: TCAGGAGAGCGTTCACCGAC"
                     /ApEinfo_revcolor="#84b0dc"
                     /ApEinfo_fwdcolor="#84b0dc"
     misc_feature    6758..6785
                     /label="""T2"" terminator ? (Yolanda)"
                     /ApEinfo_revcolor="#c6c9d1"
                     /ApEinfo_fwdcolor="#c6c9d1"
     misc_feature    complement(6758..6801)
                     /label="terminator ? (ARNold-predicted)"
                     /ApEinfo_revcolor="#c6c9d1"
                     /ApEinfo_fwdcolor="#c6c9d1"
     misc_feature    6760..6802
                     /label="terminator ? (ARNold-predicted)"
                     /ApEinfo_revcolor="#c6c9d1"
                     /ApEinfo_fwdcolor="#c6c9d1"
     gene            complement(6982..12)
                     /label="KanR"
                     /ApEinfo_revcolor="#d6b295"
                     /ApEinfo_fwdcolor="#d6b295"
ORIGIN
        1 aatatggctc atactcttcc tttttcaata ttattgaagc atttatcagg gttattgtct
       61 catgagcgga tacatatttg aatgtattta gaaaaataaa caaataggca tgctagcgca
      121 gaaacgtcct agaagatgcc aggaggatac ttagcagaga gacaataagg ccggagcgaa
      181 gccgtttttc cataggctcc gcccccctga cgaacatcac gaaatctgac gctcaaatca
      241 gtggtggcga aacccgacag gactataaag ataccaggcg tttccccctg atggctccct
      301 cttgcgctct cctgttcccg tcctgcggcg tccgtgttgt ggtggaggct ttacccaaat
      361 caccacgtcc cgttccgtgt agacagttcg ctccaagctg ggctgtgtgc aagaaccccc
      421 cgttcagccc gactgctgcg ccttatccgg taactatcat cttgagtcca acccggaaag
      481 acacgacaaa acgccactgg cagcagccat tggtaactga gaattagtgg atttagatat
      541 cgagagtctt gaagtggtgg cctaacagag gctacactga aaggacagta tttggtatct
      601 gcgctccact aaagccagtt accaggttaa gcagttcccc aactgactta accttcgatc
      661 aaaccgcctc cccaggcggt tttttcgttt acagagcagg agattacgac gatcgtaaaa
      721 ggatctcaag aagatccttt acggattccc gacaccatca ctctagattt cagtgcaatt
      781 tatctcttca aatgtagcac ctgaagtcag ccccatacga tataagttgt aattctcatg
      841 ttagtcatgc cccgcgccca ccggaaggag ctgactgggt tgCTCCTAgG GTCTGATTCG
      901 TTACCAATTA TGACAACTTG ACGGCTACAT CATTCACTTT TTCTTCACAA CCGGCACGGA
      961 ACTCGCTCGG GCTGGCCCCG GTGCATTTTT TAAATACCCG CGAGAAATAG AGTTGATCGT
     1021 CAAAACCAAC ATTGCGACCG ACGGTGGCGA TAGGCATCCG GGTGGTGCTC AAAAGCAGCT
     1081 TCGCCTGGCT GATACGTTGG TCCTCGCGCC AGCTTAAGAC GCTAATCCCT AACTGCTGGC
     1141 GGAAAAGATG TGACAGACGC GACGGCGACA AGCAAACATG CTGTGCGACG CTGGCGATAT
     1201 CAAAATTGCT GTCTGCCAGG TGATCGCTGA TGTACTGACA AGCCTCGCGT ACCCGATTAT
     1261 CCATCGGTGG ATGGAGCGAC TCGTTAATCG CTTCCATGCG CCGCAGTAAC AATTGCTCAA
     1321 GCAGATTTAT CGCCAGCAGC TCCGAATAGC GCCCTTCCCC TTGCCCGGCG TTAATGATTT
     1381 GCCCAAACAG GTCGCTGAAA TGCGGCTGGT GCGCTTCATC CGGGCGAAAG AACCCCGTAT
     1441 TGGCAAATAT TGACGGCCAG TTAAGCCATT CATGCCAGTA GGCGCGCGGA CGAAAGTAAA
     1501 CCCACTGGTG ATACCATTCG CGAGCCTCCG GATGACGACC GTAGTGATGA ATCTCTCCTG
     1561 GCGGGAACAG CAAAATATCA CCCGGTCGGC AAACAAATTC TCGTCCCTGA TTTTTCACCA
     1621 CCCCCTGACC GCGAATGGTG AGATTGAGAA TATAACCTTT CATTCCCAGC GGTCGGTCGA
     1681 TAAAAAAATC GAGATAACCG TTGGCCTCAA TCGGCGTTAA ACCCGCCACC AGATGGGCAT
     1741 TAAACGAGTA TCCCGGCAGC AGGGGATCAT TTTGCGCTTC AGCCATACTT TTCATACTCC
     1801 CGCCATTCAG AGAAGAAACC AATTGTCCAT ATTGCATCAG ACATTGCCGT CACTGCGTCT
     1861 TTTACTGGCT CTTCTCGCTA ACCAAACCGG TAACCCCGCT TATTAAAAGC ATTCTGTAAC
     1921 AAAGCGGGAC CAAAGCCATG ACAAAAACGC GTAACAAAAG TGTCTATAAT CACGGCAGAA
     1981 AAGTCCACAT TGATTATTTG CACGGCGTCA CACTTTGCTA TGCCATAGCA TTTTTATCCA
     2041 TAAGATTAGC GGtTCCTACC TGACGCTTTT TATCGCAACT CTCTACTGTT TCTCCATACC
     2101 GAATTCATAG GATAGATTCT GGAAACTTTA CCGTCCGAGC TCCAGCCTGC GGTCCGGGTT
     2161 CACTGCCGTA TAGGCAGTTG TGTCCAGAAC GCTCCGTGTT TTAGAGCTAG AAATAGCAAG
     2221 TTAAAATAAG GCTAGTCCGT TATCAACTTG AAAAAGTGGC ACATGAGGAT CACCCATGTG
     2281 CTTTTTTTGT TCACTGCCGT ATAGGCAGTC GCTGGGACGC CCGCTCGAGC AATAAACAGT
     2341 TGATAGGGCT TCTCCGTTAC AGCCTGCGGT CCGGGTTCAC TGCCGTATAG GCAGTAATTT
     2401 TGTTTAACTT TAAGAAGGAG ATATACATAT GGTTTCGGTT ATCAAACCAG AGATGAAAAT
     2461 GCGTTACTAT ATGGATGGTT CAGTAAATGG TCACGAATTT ACTATTGAGG GCGAGGGTAC
     2521 GGGACGCCCA TACGAGGGGC ACCAGGAAAT GACTTTACGC GTCACAATGG CTGAAGGCGG
     2581 GCCTATGCCG TTTGCGTTCG ATCTTGTTAG TCATGTCTTT TGTTACGGTC ACCGTGTATT
     2641 TACTAAATAC CCCGAGGAAA TTCCAGACTA TTTCAAACAA GCCTTCCCGG AAGGTTTGTC
     2701 TTGGGAGCGC AGTTTAGAGT TTGAAGACGG TGGCTCGGCC AGCGTGTCAG CTCATATTAG
     2761 TCTTCGCGGC AATACATTTT ATCACAAGTC AAAGTTCACC GGCGTGAACT TCCCCGCAGA
     2821 CGGCCCAATC ATGCAGAATC AAAGTGTTGA TTGGGAACCG TCCACAGAGA AGATTACAGC
     2881 TTCCGATGGA GTCTTAAAGG GCGATGTAAC CATGTACTTA AAATTAGAAG GGGGAGGGAA
     2941 CCATAAATGT CAGATGAAGA CTACCTATAA GGCCGCAAAA GAGATTCTTG AAATGCCCGG
     3001 AGACCACTAC ATTGGGCATC GTTTGGTCCG TAAGACAGAA GGAAATATTA CTGAACAGGT
     3061 CGAAGACGCT GTGGCACACA GCATGTCCCG CCGTAATACT GACGCCATCA CAATCCACAG
     3121 CATCCTGGAT TGGATTGAAG ACAACTTGGA GTCGCCGTTG AGTTTAGAAA AAGTTAGTGA
     3181 ACGTAGTGGT TACTCAAAGT GGCACCTTCA GCGCATGTTT AAGAAGGAAA CGGGTCATTC
     3241 ATTGGGTCAA TATATTCGTT CTCGCAAGAT GACTGAAATT GCCCAGAAAT TGAAAGAGTC
     3301 TAATGAACCT ATTTTGTACC TGGCGGAGCG TTACGGCTTT GAAAGTCAGC AAACCCTTAC
     3361 ACGTACCTTC AAGAATTACT TTGACGTTCC ACCACACAAA TATCGTATGA CCAACATGCA
     3421 GGGTGAGTCA CGTTTTTTGC ATCCGTTGAA TCATTACAAT TCCTAATAAT CGCTGGGACG
     3481 CCCGCCATGG TTCAGCCAAA AAACTTAAGA CCGCCGGTCT TGTCCACTAC CTTGCAGTAA
     3541 TGCGGTGGAC AGGATCGGCG GTTTTCTTTT CTCTTCTCAA TTCTTCTGAC CTGTAACGAA
     3601 TAATAGATAG TAAAGTAGTC TCCGATTGAG TTTTCTCTGC CGAGTCCCAC CCAGTTCTGT
     3661 GATTTCAGTA AGTTGGTAAT TGATACACTG TTGCGAGAAC TGCTGCCTGG TAGTAGATAG
     3721 GTTGTTATTG AGTAAGAAGG TAAAGTGAAC GAAATCCCTG AAACTGAGAC TGTAGAAAAT
     3781 AAGCTTCAGC CTGCGGTCCG GCCTACGGAG CGTTCTGGAC ACAACGTCGT CTTGAAGTTG
     3841 TTGACAGCTA GCTCAGTCCT AGGGATTGTG CTAGCGATCG CTGGGACGCC CGAGTGACGA
     3901 CTGCGAAGTA ACCTCTATTT ATCAGCCTGC GGTCCGGcca CACTAGAGTC TAGCTTGAGA
     3961 TCGCTGGGAC GCCCGGGATC CAAGAGATTT CTACACGATT GAGCACTGTC TCAGCCTGCG
     4021 GTCCGGGTTC ACTGCCGTAT AGGCAGTAAT TTTGTTTAAC TTTAAGAAGG AGATATACAT
     4081 ATGCGTAAAG GCGAAGAACT GTTTACCGGT GTGGTTCCGA TTCTGGTGGA ACTGGACGGC
     4141 GATGTTAATG GTCATAAATT CAGTGTTCGC GGCGAAGGTG AAGGCGATGC GACGAACGGC
     4201 AAACTGACCC TGAAATTTAT CTGCACCACG GGTAAACTGC CGGTCCCGTG GCCGACGCTG
     4261 GTGACCACGC TGACCTATGG CGTTCAATGT TTTGCGCGTT ACCCGGATCA CATGAAACAG
     4321 CACGACTTTT TCAAATCGGC CATGCCGGAA GGCTATGTGC AGGAACGTAC GATTAGCTTT
     4381 AAAGACGATG GTACGTATAA AACCCGCGCG GAAGTGAAAT TCGAAGGCGA TACCCTGGTT
     4441 AACCGTATCG AACTGAAAGG TATCGATTTC AAAGAAGACG GCAATATTCT GGGTCATAAA
     4501 CTGGAATATA ACTTCAATTC CCACAACGTG TACATCACCG CGGATAAACA GAAAAACGGC
     4561 ATTAAAGCCA ATTTCAAAAT CCGCCATAAT GTGGAAGATG GTAGCGTTCA GCTGGCCGAC
     4621 CACTATCAGC AAAACACGCC GATTGGTGAT GGCCCGGTCC TGCTGCCGGA CAATCACTAC
     4681 CTGAGTACCC AGTCCGTGCT GTCAAAAGAT CCGAACGAAA AACGTGACCA CATGGTCCTG
     4741 CTGGAATTTG TGACGGCTGC GGGTATCACC CACGGCATGG ACGAACTGTA TAAAATGTCC
     4801 CGCCGTAATA CTGACGCCAT CACAATCCAC AGCATCCTGG ATTGGATTGA AGACTAATAA
     4861 TCGCTGGGAC GCCCGCCTGC AGGCTCGGTA CCAAATTCCA GAAAAGAGGC CTCCCGAAAG
     4921 GGGGGCCTTT TTTCGTTTTG GTCCTAATAG ATAAAGGATA GGTCTGGTAG TGTTGTTCGT
     4981 TCTCGCAGGT AAATCAATAA TACTCAGCAG TTCCGTAGAC TTTTCAGTGG GACAGGGTAG
     5041 CGATAACAGA TAGATTGTAA TAAGACACAG TAGGTGCTCG TAGTTGCGTG AAGAGAACCG
     5101 CTCAGGAAAT CCAGTCAGAA GTATTGGTAA TCGTTGAAAA CTCAGTCGAC CAGCCTGCGG
     5161 TCCGGacctg taggatcgta caTgCTGACA ttgtgagcgg ataacaaTAC TGTttcttca
     5221 aTCGCTGGGA CGCCCGGTAG TGCTTATCAG ACCCAATACT GTTGAACAGC CTGCGGTCCG
     5281 GGTTCACTGC CGTATAGGCA GTCTCAAGCT AGACTCTAGT GGTTTcAGAG CTATGCTGGA
     5341 AACAGCATAG CAAGTTgAAA TAAGGCTAGT CCGTTATCAA CTTGAAAAAG TGGCACCGAG
     5401 TCGGTGCGTT CACTGCCGTA TAGGCAGTCG CTGGGACGCC CGGACGTCCT ATTACACTCG
     5461 TCGTTGGAAA CTGAAGATCA GCCTGCGGTC CGGGTTCACT GCCGTATAGG CAGTAATTTT
     5521 GTTTAACTTT AAGAAGGAGA TATACATATG AATCAGTCAT TCATCTCGGA CATCTTATAT
     5581 GCCGACATCG AATCGAAGGC TAAGGAACTT ACAGTCAATT CCAACAATAC TGTCCAGCCG
     5641 GTCGCGCTTA TGCGCTTAGG AGTTTTCGTT CCCAAACCTT CCAAGAGCAA AGGAGAAAGT
     5701 AAGGAAATTG ACGCCACCAA AGCCTTCTCT CAACTGGAGA TTGCTAAAGC AGAGGGCatg
     5761 gttagtaaag gagaagaaaa taacatggca CTGATTAAGG AGAACATGCA CATGAAGCTG
     5821 TACATGGAGG GCACCGTGAA CAACCACCAC TTCAAGTGCA CATCCGAGGG CGAAGGCAAG
     5881 CCCTACGAGG GCACCCAGAC CATGAGAATC AAGgccGTCG AGGGCGGCCC TCTCCCCTTC
     5941 GCCTTCGACA TCCTGGCTAC CAGCTTCATG TACGGCAGCA AAACCTTCAT CAACCACACC
     6001 CAGGGCATCC CCGACTTCTT TAAGCAGTCC TTCCCTGAGG GCTTCACATG GGAGAGAGTC
     6061 ACCACATACG AAGACGGGGG CGTGCTGACC GCTACCCAGG ACACCAGCCT CCAGGACGGC
     6121 TGCCTCATCT ACAACGTCAA GATCAGAGGG GTGAACTTCC CATCCAACGG CCCTGTGATG
     6181 CAGAAGAAAA CACTCGGCTG GGAGGCCTCC ACCGAGaccC TGTACCCCGC TGACGGCGGC
     6241 CTGGAAGGCA GAgcCGACAT GGCCCTGAAG CTCGTGGGCG GGGGCCACCT GATCTGCAAC
     6301 TTGAAGACCA CATACAGATC CAAGAAACCC GCTAAGAACC TCAAGATGCC CGGCGTCTAC
     6361 TATGTGGACA GAAGACTGGA AAGAATCAAG GAGGCCGACA AAGAGACCTA CGTCGAGCAG
     6421 CACGAGGTGG CTGTGGCCAG ATACTGCGAC CTCCCTAGCA AACTGGGGCA CAgAgtctaA
     6481 TAATCGCTGG GACGCCCGGC GGCCGCggaa acacagAAAA AAGCCCGCAC CTGACAGTGC
     6541 GGGCTTTTTT TTTcgaccaa aggTAGCGAA CGACGAGTCA CTGTTGAGGA TAAATACTTT
     6601 CTCTACTAGG CGCCTGTTAC ACAGGTCCTC AGCGGCGCGC CTTTGTCGGT GAACGCTCTC
     6661 CTGAGTAGGA CAAATCCGCC GGGAGCGGAT TTGAACGTTG TGAAGCAACG GCCCGGAGGG
     6721 TGGCGGGCAG GACGCCCGCC ATAAACTGCC AGGCATCAAA CTAAGCAGAA GGCCATCCTG
     6781 ACGGATGGCC TTTTTGCGTT TCAGATCTAC CGGTaaacca gcaatagaca taagcggcta
     6841 tttaacgacc ctgccctgaa ccgacgacaa gctgacgacc gggtctccgc aagtggcact
     6901 tttcggggaa atgtgcgcgg aacccctatt tgtttatttt tctaaataca ttcaaatatg
     6961 tatccgctca tgaattaatt cttagaaaaa ctcatcgagc atcaaatgaa actgcaattt
     7021 attcatatca ggattatcaa taccatattt ttgaaaaagc cgtttctgta atgaaggaga
     7081 aaactcaccg aggcagttcc ataggatggc aagatcctgg tatcggtctg cgattccgac
     7141 tcgtccaaca tcaatacaac ctattaattt cccctcgtca aaaataaggt tatcaagtga
     7201 gaaatcacca tgagtgacga ctgaatccgg tgagaatggc aaaagtttat gcatttcttt
     7261 ccagacttgt tcaacaggcc agccattacg ctcgtcatca aaatcactcg catcaaccaa
     7321 accgttattc attcgtgatt gcgcctgagc gagacgaaat acgcggtcgc tgttaaaagg
     7381 acaattacaa acaggaatcg aatgcaaccg gcgcaggaac actgccagcg catcaacaat
     7441 attttcacct gaatcaggat attcttctaa tacctggaat gctgttttcc cggggatcgc
     7501 agtggtgagt aaccatgcat catcaggagt acggataaaa tgcttgatgg tcggaagagg
     7561 cataaattcc gtcagccagt ttagtctgac catctcatct gtaacatcat tggcaacgct
     7621 acctttgcca tgtttcagaa acaactctgg cgcatcgggc ttcccataca atcgatagat
     7681 tgtcgcacct gattgcccga cattatcgcg agcccattta tacccatata aatcagcatc
     7741 catgttggaa tttaatcgcg gcctagagca agacgtttcc cgttg
//
