# Supplementary material for: Synthetic Gene Circuits Combining CRISPR Interference and CRISPR Activation in E. coli: Importance of Equal Guide RNA Binding Affinities to Avoid Context-Dependent Effects
Source: ACS Synth Biol. 2023 Oct 9;12(10):3064–71. doi: 10.1021/acssynbio.3c00375 (PMC10594877; doi:10.1021/acssynbio.3c00375)
Supplement: Supplementary file 2 — sb3c00375_si_002.zip [file sb3c00375_si_002.zip › plasmids/pcola_crisprav3-3-10bp.gb]

LOCUS       pColA_CrisprAv3.3_(+10b 7805 bp ds-DNA     circular     30-MAY-2022
DEFINITION  .
FEATURES             Location/Qualifiers
     oriT            122..757
                     /label="ColA ori"
                     /ApEinfo_revcolor="#9eafd2"
                     /ApEinfo_fwdcolor="#9eafd2"
     misc_feature    complement(650..691)
                     /label="terminator ? (ARNold-predicted)"
                     /ApEinfo_revcolor="#c6c9d1"
                     /ApEinfo_fwdcolor="#c6c9d1"
     misc_feature    652..693
                     /label="terminator ? (ARNold-predicted)"
                     /ApEinfo_revcolor="#c6c9d1"
                     /ApEinfo_fwdcolor="#c6c9d1"
     misc_feature    complement(709..748)
                     /label="terminator ? (ARNold-predicted)"
                     /ApEinfo_revcolor="#b4abac"
                     /ApEinfo_fwdcolor="#b4abac"
     misc_feature    complement(863..882)
                     /label="XhoI_AvrII_r"
                     /ApEinfo_revcolor="#9eafd2"
                     /ApEinfo_fwdcolor="#9eafd2"
     misc_feature    889..889
                     /label="corrected from original file (sequencing revealed that ""g"" was missing)"
                     /ApEinfo_revcolor="#b1ff67"
                     /ApEinfo_fwdcolor="#b1ff67"
     gene            complement(908..1786)
                     /label="araC"
                     /ApEinfo_revcolor="#d59687"
                     /ApEinfo_fwdcolor="#d59687"
     CDS             complement(908..1786)
                     /label="Translation 1786-908"
                     /translation="MAEAQNDPLLPGYSFNAHLVAGLTPIEANGYLDFFIDRPLGMKGYILNLTIRGQGVVKNQGREFVCRPGDILLFPPGEIHHYGRHPEAREWYHQWVYFRPRAYWHEWLNWPSIFANTGFFRPDEAHQPHFSDLFGQIINAGQGEGRYSELLAINLLEQLLLRRMEAINESLHPPMDNRVREACQYISDHLADSNFDIASVAQHVCLSPSRLSHLFRQQLGISVLSWREDQRISQAKLLLSTTRMPIATVGRNVGFDDQLYFSRVFKKCTGASPSEFRAGCEEKVNDVAVKLS*"
     primer          complement(1381..1400)
                     /label="PR 64 (SP-AraCmid-R)"
                     /note="sequence: TTTCAGCGACCTGTTTGGGC"
                     /ApEinfo_revcolor="#84b0dc"
                     /ApEinfo_fwdcolor="#84b0dc"
     misc_feature    1812..1812
                     /label="corrected from original file (it contained an extra G that is not present in actual ara regulatory region)"
                     /ApEinfo_revcolor="#b1ff67"
                     /ApEinfo_fwdcolor="#b1ff67"
     misc_feature    1816..1831
                     /label="O2 region (pBAD)"
                     /ApEinfo_revcolor="#b1ff67"
                     /ApEinfo_fwdcolor="#b1ff67"
     misc_feature    complement(1950..1950)
                     /label="Transcription start araC (according to Hamilton & Lee 1988)"
                     /ApEinfo_revcolor="#b1ff67"
                     /ApEinfo_fwdcolor="#b1ff67"
     misc_feature    complement(1959..1964)
                     /label="-10 (pC) according to Hamilton & Lee 1988"
                     /ApEinfo_revcolor="#b1ff67"
                     /ApEinfo_fwdcolor="#b1ff67"
     misc_feature    complement(1966..1974)
                     /label="-10 (pC) ? (predicted by Softberry)"
                     /ApEinfo_revcolor="#b7e6d7"
                     /ApEinfo_fwdcolor="#b7e6d7"
     misc_feature    complement(1966..1994)
                     /label="pC promoter ?"
                     /ApEinfo_revcolor="#b1ff67"
                     /ApEinfo_fwdcolor="#b1ff67"
     misc_feature    1973..1994
                     /label="O1 region (pBAD)"
                     /ApEinfo_revcolor="#b1ff67"
                     /ApEinfo_fwdcolor="#b1ff67"
     misc_feature    complement(1982..1987)
                     /label="-35 (pC) according to Hamilton & Lee 1988"
                     /ApEinfo_revcolor="#b1ff67"
                     /ApEinfo_fwdcolor="#b1ff67"
     misc_feature    complement(1989..1994)
                     /label="-35 (pC) ? (predicted by Softberry)"
                     /ApEinfo_revcolor="#b7e6d7"
                     /ApEinfo_fwdcolor="#b7e6d7"
     primer          1991..2013
                     /label="PR 76 (SP-slot1-F 5'PBAD)"
                     /note="sequence: TGATTATTTGCACGGCGTCACAC"
                     /ApEinfo_revcolor="#84b0dc"
                     /ApEinfo_fwdcolor="#84b0dc"
     primer          2002..2018
                     /label="PR 79 (SP-slot1-F CAP)"
                     /note="sequence: ACGGCGTCACACTTTGC"
                     /ApEinfo_revcolor="#84b0dc"
                     /ApEinfo_fwdcolor="#84b0dc"
     misc_feature    2015..2028
                     /label="CAP binding site (pBAD)"
                     /ApEinfo_revcolor="#b1ff67"
                     /ApEinfo_fwdcolor="#b1ff67"
     misc_feature    2025..2062
                     /label="I2 & I1 region (pBAD)"
                     /ApEinfo_revcolor="#b1ff67"
                     /ApEinfo_fwdcolor="#b1ff67"
     primer          2048..2066
                     /label="PR 78 (SP-slot1-F @pCOLA)"
                     /note="sequence: AGCGGtTCCTACCTGACGC"
                     /ApEinfo_revcolor="#84b0dc"
                     /ApEinfo_fwdcolor="#84b0dc"
     misc_feature    2053..2053
                     /label="mutation to remove BamHI"
                     /ApEinfo_revcolor="#ff9ccd"
                     /ApEinfo_fwdcolor="#ff9ccd"
     modified_base   2053..2053
                     /label="sdm to remove BamHI"
                     /ApEinfo_revcolor="#84b0dc"
                     /ApEinfo_fwdcolor="#84b0dc"
     misc_feature    2060..2064
                     /label="-35 (pBAD)"
                     /ApEinfo_revcolor="#b1ff67"
                     /ApEinfo_fwdcolor="#b1ff67"
     promoter        2060..2088
                     /label="pBAD promoter"
                     /ApEinfo_revcolor="#b1ff67"
                     /ApEinfo_fwdcolor="#b1ff67"
     misc_feature    2084..2088
                     /label="-10 (pBAD)"
                     /ApEinfo_revcolor="#b1ff67"
                     /ApEinfo_fwdcolor="#b1ff67"
     misc_feature    2098..2098
                     /label="Transcription start araBAD (according to Lisser & Margalit 1993)"
                     /ApEinfo_revcolor="#b1ff67"
                     /ApEinfo_fwdcolor="#b1ff67"
     misc_feature    2101..2106
                     /label="EcoRI"
                     /ApEinfo_revcolor="#ff9ccd"
                     /ApEinfo_fwdcolor="#ff9ccd"
     misc_feature    2107..2136
                     /label="VL2017mar22_14"
                     /ApEinfo_revcolor="#f8d3a9"
                     /ApEinfo_fwdcolor="#f8d3a9"
     primer          2109..2157
                     /label="PR 14 (LP-spacerSacP-F)"
                     /note="sequence: AGGATAGATTCTGGAAACTTTACCGTCCGAGCTCCAGCCTGCGGTCCGG"
                     /ApEinfo_revcolor="#f58a5e"
                     /ApEinfo_fwdcolor="#f58a5e"
     misc_feature    2137..2142
                     /label="SacI"
                     /ApEinfo_revcolor="#ff9ccd"
                     /ApEinfo_fwdcolor="#ff9ccd"
     misc_feature    2143..2157
                     /label="Prefix"
                     /ApEinfo_revcolor="#b1ff67"
                     /ApEinfo_fwdcolor="#b1ff67"
     primer          2143..2223
                     /label="ICV105"
                     /note="sequence: CAGCCTGCGGTCCGGGTTCACTGCCGTATAGGCAGTTGTGTCCAGAACGCTCCGTGTTTTAGAGCTAGAAATAGCAAGTTA"
                     /ApEinfo_revcolor="#c7b0e3"
                     /ApEinfo_fwdcolor="#c7b0e3"
     misc_feature    2158..2177
                     /label="Csy4 cut site - Tsai et al 2014"
                     /ApEinfo_revcolor="#c7b0e3"
                     /ApEinfo_fwdcolor="#c7b0e3"
     misc_feature    2163..2177
                     /label="Csy4 minimal cut motif"
                     /ApEinfo_revcolor="#c7b0e3"
                     /ApEinfo_fwdcolor="#c7b0e3"
     misc_feature    2177..2177
                     /label="Csy4 cuts after this G"
                     /ApEinfo_revcolor="#f58a5e"
                     /ApEinfo_fwdcolor="#f58a5e"
     misc_feature    2178..2197
                     /label="j306"
                     /ApEinfo_revcolor="#c7b0e3"
                     /ApEinfo_fwdcolor="#c7b0e3"
     misc_feature    2178..2288
                     /label="scRNA b2"
                     /ApEinfo_revcolor="#75c6a9"
                     /ApEinfo_fwdcolor="#75c6a9"
     primer          complement(2204..2323)
                     /label="ICV104"
                     /note="sequence: CGGGCGTCCCAGCGACTGCCTATACGGCAGTGAACAAAAAAAGCACATGGGTGATCCTCATGTGCCACTTTTTCAAGTTGATAACGGACTAGCCTTATTTTAACTTGCTATTTCTAGCTC"
                     /ApEinfo_revcolor="#85dae9"
                     /ApEinfo_fwdcolor="#85dae9"
     misc_feature    2289..2308
                     /label="Csy4 cut site - Tsai et al 2014"
                     /ApEinfo_revcolor="#c7b0e3"
                     /ApEinfo_fwdcolor="#c7b0e3"
     misc_feature    2294..2308
                     /label="Csy4 minimal cut motif"
                     /ApEinfo_revcolor="#c7b0e3"
                     /ApEinfo_fwdcolor="#c7b0e3"
     misc_feature    2308..2308
                     /label="Csy4 cuts after this G"
                     /ApEinfo_revcolor="#f58a5e"
                     /ApEinfo_fwdcolor="#f58a5e"
     misc_feature    2309..2323
                     /label="Suffix"
                     /ApEinfo_revcolor="#b1ff67"
                     /ApEinfo_fwdcolor="#b1ff67"
     primer          complement(2309..2357)
                     /label="PR 15 (LP-mar22_0-XhoS-R)"
                     /note="sequence: ACGGAGAAGCCCTATCAACTGTTTATTGCTCGAGCGGGCGTCCCAGCGA"
                     /ApEinfo_revcolor="#f58a5e"
                     /ApEinfo_fwdcolor="#f58a5e"
     misc_feature    2324..2329
                     /label="XhoI"
                     /ApEinfo_revcolor="#ff9ccd"
                     /ApEinfo_fwdcolor="#ff9ccd"
     misc_feature    2330..2359
                     /label="VL2017mar22_0"
                     /ApEinfo_revcolor="#f8d3a9"
                     /ApEinfo_fwdcolor="#f8d3a9"
     misc_feature    2360..2374
                     /label="Prefix"
                     /ApEinfo_revcolor="#b1ff67"
                     /ApEinfo_fwdcolor="#b1ff67"
     misc_feature    2375..2394
                     /label="Csy4 cut site - Tsai et al 2014"
                     /ApEinfo_revcolor="#c7b0e3"
                     /ApEinfo_fwdcolor="#c7b0e3"
     misc_feature    2380..2394
                     /label="Csy4 minimal cut motif"
                     /ApEinfo_revcolor="#c7b0e3"
                     /ApEinfo_fwdcolor="#c7b0e3"
     misc_feature    2394..2394
                     /label="Csy4 cuts after this G"
                     /ApEinfo_revcolor="#f58a5e"
                     /ApEinfo_fwdcolor="#f58a5e"
     misc_feature    2395..2428
                     /label="RBS (from mCherry in pAND-mCherry-coGFP)"
                     /ApEinfo_revcolor="#7ea7d8"
                     /ApEinfo_fwdcolor="#7ea7d8"
     misc_feature    2416..2421
                     /label="Shine-Dalgarno ?"
                     /ApEinfo_revcolor="#fdc68a"
                     /ApEinfo_fwdcolor="#fdc68a"
     misc_feature    2429..3082
                     /label="mKO2 codon-optimised (IDT) (from Addgene mKO2-pBAD)"
                     /ApEinfo_revcolor="#faac61"
                     /ApEinfo_fwdcolor="#faac61"
     CDS             2429..3469
                     /label="Translation 2429-3469"
                     /translation="MVSVIKPEMKMRYYMDGSVNGHEFTIEGEGTGRPYEGHQEMTLRVTMAEGGPMPFAFDLVSHVFCYGHRVFTKYPEEIPDYFKQAFPEGLSWERSLEFEDGGSASVSAHISLRGNTFYHKSKFTGVNFPADGPIMQNQSVDWEPSTEKITASDGVLKGDVTMYLKLEGGGNHKCQMKTTYKAAKEILEMPGDHYIGHRLVRKTEGNITEQVEDAVAHSMSRRNTDAITIHSILDWIEDNLESPLSLEKVSERSGYSKWHLQRMFKKETGHSLGQYIRSRKMTEIAQKLKESNEPILYLAERYGFESQQTLTRTFKNYFDVPPHKYRMTNMQGESRFLHPLNHYNS**"
     primer          complement(3065..3107)
                     /label="PR 224 (AP-mKO-MarA-R)"
                     /note="sequence: TGGCGTCAGTATTACGGCGGGACATGCTGTGTGCCACAGCGTC"
                     /ApEinfo_revcolor="#84b0dc"
                     /ApEinfo_fwdcolor="#84b0dc"
     primer          3083..3104
                     /label="PR 221 (AP-MarA-F)"
                     /note="sequence: ATGTCCCGCCGTAATACTGACG"
                     /ApEinfo_revcolor="#84b0dc"
                     /ApEinfo_fwdcolor="#84b0dc"
     misc_feature    3083..3469
                     /label="MarA (IDT-codon-optimised) degradation tag (C-term)"
                     /ApEinfo_revcolor="#75c6a9"
                     /ApEinfo_fwdcolor="#75c6a9"
     misc_feature    3470..3484
                     /label="Suffix"
                     /ApEinfo_revcolor="#b1ff67"
                     /ApEinfo_fwdcolor="#b1ff67"
     misc_feature    3485..3490
                     /label="NcoI"
                     /ApEinfo_revcolor="#ff9ccd"
                     /ApEinfo_fwdcolor="#ff9ccd"
     misc_feature    3491..3580
                     /label="ECK120029600 Terminator"
                     /ApEinfo_revcolor="#b4abac"
                     /ApEinfo_fwdcolor="#b4abac"
     misc_feature    3581..3780
                     /label="2017mar28_200bpSpacer1"
                     /ApEinfo_revcolor="#f8d3a9"
                     /ApEinfo_fwdcolor="#f8d3a9"
     primer          complement(3639..3656)
                     /label="PR 80 (SP-slot1-R)"
                     /note="sequence: AACTGGGTGGGACTCGGC"
                     /ApEinfo_revcolor="#84b0dc"
                     /ApEinfo_fwdcolor="#84b0dc"
     primer          3693..3710
                     /label="PR 81 (SP-slot2-F)"
                     /note="sequence: GCGAGAACTGCTGCCTGG"
                     /ApEinfo_revcolor="#84b0dc"
                     /ApEinfo_fwdcolor="#84b0dc"
     misc_feature    3718..3737
                     /label="target scRNA"
                     /ApEinfo_revcolor="#b4abac"
                     /ApEinfo_fwdcolor="#b4abac"
     misc_feature    3738..3740
                     /label="PAM"
                     /ApEinfo_revcolor="#c6c9d1"
                     /ApEinfo_fwdcolor="#c6c9d1"
     primer          3750..3765
                     /label="PR 264 (AP-pN2-F)"
                     /note="sequence: cgcacatttccccgaaaagtgccacctGAATTCGAAATCCCTGAAACT"
                     /ApEinfo_revcolor="#84b0dc"
                     /ApEinfo_fwdcolor="#84b0dc"
     primer          3750..3801
                     /label="PR 16 (LP-HindPlong-F)"
                     /note="sequence: CGAAATCCCTGAAACTGAGACTGTAGAAAATAAGCTTCAGCCTGCGGTCCGG"
                     /ApEinfo_revcolor="#f58a5e"
                     /ApEinfo_fwdcolor="#f58a5e"
     primer          3756..3801
                     /label="PR 135 (LP-HindP-F)"
                     /note="sequence: CCCTGAAACTGAGACTGTAGAAAATAAGCTTCAGCCTGCGGTCCGG"
                     /ApEinfo_revcolor="#f58a5e"
                     /ApEinfo_fwdcolor="#f58a5e"
     misc_feature    3757..3759
                     /label="PAM"
                     /ApEinfo_revcolor="#c6c9d1"
                     /ApEinfo_fwdcolor="#c6c9d1"
     misc_feature    complement(3760..3779)
                     /label="target scRNA"
                     /ApEinfo_revcolor="#b4abac"
                     /ApEinfo_fwdcolor="#b4abac"
     misc_feature    3781..3786
                     /label="HindIII"
                     /ApEinfo_revcolor="#ff9ccd"
                     /ApEinfo_fwdcolor="#ff9ccd"
     misc_feature    3787..3801
                     /label="Prefix"
                     /ApEinfo_revcolor="#b1ff67"
                     /ApEinfo_fwdcolor="#b1ff67"
     primer          3787..3850
                     /label="ICV109"
                     /note="sequence: CAGCCTGCGGTCCGGCCTACGGAGCGTTCTGGACACAACGTCGTCTTGAAGTTGCGATTATAGA"
                     /ApEinfo_revcolor="#faac61"
                     /ApEinfo_fwdcolor="#faac61"
     misc_feature    3802..3804
                     /label="PAM"
                     /ApEinfo_revcolor="#d6b295"
                     /ApEinfo_fwdcolor="#d6b295"
     misc_feature    3802..3897
                     /label="activation part"
                     /ApEinfo_revcolor="#75c6a9"
                     /ApEinfo_fwdcolor="#75c6a9"
     misc_feature    3805..3824
                     /label="bs"
                     /ApEinfo_revcolor="#ffef86"
                     /ApEinfo_fwdcolor="#ffef86"
     misc_feature    3861..3895
                     /label="J23117"
                     /ApEinfo_revcolor="#85dae9"
                     /ApEinfo_fwdcolor="#85dae9"
     misc_feature    3898..3912
                     /label="Suffix"
                     /ApEinfo_revcolor="#b1ff67"
                     /ApEinfo_fwdcolor="#b1ff67"
     primer          complement(3898..3942)
                     /label="PR 21 (LP-VL17mar22_25-R)"
                     /note="sequence: ATAAATAGAGGTTACTTCGCAGTCGTCACTCGGGCGTCCCAGCGA"
                     /ApEinfo_revcolor="#f58a5e"
                     /ApEinfo_fwdcolor="#f58a5e"
     misc_feature    3913..3942
                     /label="VL2017mar22_25"
                     /ApEinfo_revcolor="#f8d3a9"
                     /ApEinfo_fwdcolor="#f8d3a9"
     primer          3913..3957
                     /label="PR 22 (LP-VL17mar22_25-F)"
                     /note="sequence: AGTGACGACTGCGAAGTAACCTCTATTTATCAGCCTGCGGTCCGG"
                     /ApEinfo_revcolor="#f58a5e"
                     /ApEinfo_fwdcolor="#f58a5e"
     misc_feature    3943..3957
                     /label="Prefix"
                     /ApEinfo_revcolor="#b1ff67"
                     /ApEinfo_fwdcolor="#b1ff67"
     primer          3943..3995
                     /label="PR 10 (bssgRNA-2-ANTI-F)"
                     /note="sequence: CAGCCTGCGGTCCGGccaAGTACTTAGTACACACTGATTCGCTGGGACGCCCG"
                     /ApEinfo_revcolor="#c6c9d1"
                     /ApEinfo_fwdcolor="#c6c9d1"
     misc_feature    complement(3958..3960)
                     /label="PAM"
                     /ApEinfo_revcolor="#faac61"
                     /ApEinfo_fwdcolor="#faac61"
     misc_feature    complement(3958..3980)
                     /label="bssgRNA-1 _ ANTISENSE is identical (orthogonal set from Didovyk et al 2015)"
                     /ApEinfo_revcolor="#84b0dc"
                     /ApEinfo_fwdcolor="#84b0dc"
     misc_feature    complement(3961..3980)
                     /label="orthogonal bssgRNA-1 _ ANTISENSE is identical (Didovyk et al 2015)"
                     /ApEinfo_revcolor="#b7e6d7"
                     /ApEinfo_fwdcolor="#b7e6d7"
     misc_feature    3981..3995
                     /label="Suffix"
                     /ApEinfo_revcolor="#b1ff67"
                     /ApEinfo_fwdcolor="#b1ff67"
     primer          complement(3981..4029)
                     /label="PR 19 (LP-mar22_10BamS-R)"
                     /note="sequence: ACAGTGCTCAATCGTGTAGAAATCTCTTGGATCCCGGGCGTCCCAGCGA"
                     /ApEinfo_revcolor="#f58a5e"
                     /ApEinfo_fwdcolor="#f58a5e"
     primer          3987..4046
                     /label="PR 130 (Hind-introBam-P-F)"
                     /note="sequence: GAAACTGAGACTGTAGAAAATAAGCTTGTCCAGACTATTGGATCCCAGCCTGCGGTCCGG"
                     /ApEinfo_revcolor="#84b0dc"
                     /ApEinfo_fwdcolor="#84b0dc"
     misc_feature    3996..4001
                     /label="BamHI"
                     /ApEinfo_revcolor="#ff9ccd"
                     /ApEinfo_fwdcolor="#ff9ccd"
     misc_feature    4002..4031
                     /label="VL2017mar22_10"
                     /ApEinfo_revcolor="#f8d3a9"
                     /ApEinfo_fwdcolor="#f8d3a9"
     primer          4002..4046
                     /label="PR 168 (LP-VL17mar22_10-F)"
                     /note="sequence: AAGAGATTTCTACACGATTGAGCACTGTCTCAGCCTGCGGTCCGG"
                     /ApEinfo_revcolor="#f58a5e"
                     /ApEinfo_fwdcolor="#f58a5e"
     misc_feature    4032..4046
                     /label="Prefix"
                     /ApEinfo_revcolor="#b1ff67"
                     /ApEinfo_fwdcolor="#b1ff67"
     primer          4036..4100
                     /label="PR 247 (AP-Pcsy4RBSpAND-F)"
                     /note="sequence: CAGCCTGCGGTCCGGCTGCCGTATAGGCAGCTAATTTTGTTTAACTTTAAGAAGGAGATATACAT"
                     /ApEinfo_revcolor="#84b0dc"
                     /ApEinfo_fwdcolor="#84b0dc"
     misc_feature    4047..4066
                     /label="Csy4 cut site - Tsai et al 2014"
                     /ApEinfo_revcolor="#c7b0e3"
                     /ApEinfo_fwdcolor="#c7b0e3"
     misc_feature    4052..4066
                     /label="Csy4 minimal cut motif"
                     /ApEinfo_revcolor="#c7b0e3"
                     /ApEinfo_fwdcolor="#c7b0e3"
     misc_feature    4066..4066
                     /label="Csy4 cuts after this G"
                     /ApEinfo_revcolor="#f58a5e"
                     /ApEinfo_fwdcolor="#f58a5e"
     misc_feature    4067..4100
                     /label="RBS (from mCherry in pAND-mCherry-coGFP)"
                     /ApEinfo_revcolor="#7ea7d8"
                     /ApEinfo_fwdcolor="#7ea7d8"
     misc_feature    4088..4093
                     /label="Shine-Dalgarno ?"
                     /ApEinfo_revcolor="#fdc68a"
                     /ApEinfo_fwdcolor="#fdc68a"
     primer          complement(4101..4126)
                     /label="PR 68 (SP-GFPNter-R)"
                     /note="sequence: GTAAACAGTTCTTCGCCTTTACGCAT"
                     /ApEinfo_revcolor="#f58a5e"
                     /ApEinfo_fwdcolor="#f58a5e"
     gene            4101..4814
                     /label="sfGFP (Yolanda)"
                     /ApEinfo_revcolor="#b1ff67"
                     /ApEinfo_fwdcolor="#b1ff67"
     CDS             4101..4880
                     /label="Translation 4101-4880"
                     /translation="MRKGEELFTGVVPILVELDGDVNGHKFSVRGEGEGDATNGKLTLKFICTTGKLPVPWPTLVTTLTYGVQCFARYPDHMKQHDFFKSAMPEGYVQERTISFKDDGTYKTRAEVKFEGDTLVNRIELKGIDFKEDGNILGHKLEYNFNSHNVYITADKQKNGIKANFKIRHNVEDGSVQLADHYQQNTPIGDGPVLLPDNHYLSTQSVLSKDPNEKRDHMVLLEFVTAAGITHGMDELYKMSRRNTDAITIHSILDWIED**"
     primer          complement(4790..4839)
                     /label="PR 216 (AP-GFP-MarA-R)"
                     /note="sequence: TGGCGTCAGTATTACGGCGGGACATTTTATACAGTTCGTCCATGCCGTGG"
                     /ApEinfo_revcolor="#84b0dc"
                     /ApEinfo_fwdcolor="#84b0dc"
     misc_feature    4815..4880
                     /label="MarAn20 (IDT-codon-optimised) degradation tag (C-term)"
                     /ApEinfo_revcolor="#75c6a9"
                     /ApEinfo_fwdcolor="#75c6a9"
     misc_feature    4881..4895
                     /label="Suffix"
                     /ApEinfo_revcolor="#b1ff67"
                     /ApEinfo_fwdcolor="#b1ff67"
     primer          complement(4881..4895)
                     /label="PR 74 (SP-Suffix-R)"
                     /note="sequence: CGGGCGTCCCAGCGA"
                     /ApEinfo_revcolor="#84b0dc"
                     /ApEinfo_fwdcolor="#84b0dc"
     misc_feature    4896..4903
                     /label="SbfI"
                     /ApEinfo_revcolor="#ff9ccd"
                     /ApEinfo_fwdcolor="#ff9ccd"
     misc_feature    4904..4964
                     /label="L3S2P21 Terminator"
                     /ApEinfo_revcolor="#b4abac"
                     /ApEinfo_fwdcolor="#b4abac"
     primer          4904..5023
                     /label="PR 97 (Term+spacer2.5)"
                     /note="sequence: CTCGGTACCAAATTCCAGAAAAGAGGCCTCCCGAAAGGGGGGCCTTTTTTCGTTTTGGTCCTAATAGATAAAGGATAGGTCTGGTAGTGTTGTTCGTTCTCGCAGGTAAATCAATAATAC"
                     /ApEinfo_revcolor="#c6c9d1"
                     /ApEinfo_fwdcolor="#c6c9d1"
     misc_feature    4965..5164
                     /label="2018mar28_200bpSpacer2.5"
                     /ApEinfo_revcolor="#f8d3a9"
                     /ApEinfo_fwdcolor="#f8d3a9"
     primer          complement(5000..5046)
                     /label="PR 160 (LP-Term+spacer2.5-R)"
                     /note="sequence: TGAAAAGTCTACGGAACTGCTGAGTATTATTGATTTACCTGCGAGAA"
                     /ApEinfo_revcolor="#84b0dc"
                     /ApEinfo_fwdcolor="#84b0dc"
     primer          5022..5061
                     /label="PR 159 (LP-Term+spacer2.5-F)"
                     /note="sequence: ACTCAGCAGTTCCGTAGACTTTTCAGTGGGACAGGGTAGC"
                     /ApEinfo_revcolor="#84b0dc"
                     /ApEinfo_fwdcolor="#84b0dc"
     primer          5023..5049
                     /label="PR 86 (SP-slot3.2-F)"
                     /note="sequence: CTCAGCAGTTCCGTAGACTTTTCAGTG"
                     /ApEinfo_revcolor="#84b0dc"
                     /ApEinfo_fwdcolor="#84b0dc"
     primer          complement(5023..5049)
                     /label="PR 87 /!\/!\ (SP-slot2.2-R) NOT good for SEQUENCING???"
                     /note="sequence: CACTGAAAAGTCTACGGAACTGCTGAG"
                     /ApEinfo_revcolor="#84b0dc"
                     /ApEinfo_fwdcolor="#84b0dc"
     primer          5045..5164
                     /label="PR 93 (spacer2.5end)"
                     /note="sequence: CAGTGGGACAGGGTAGCGATAACAGATAGATTGTAATAAGACACAGTAGGTGCTCGTAGTTGCGTGAAGAGAACCGCTCAGGAAATCCAGTCAGAAGTATTGGTAATCGTTGAAAACTCA"
                     /ApEinfo_revcolor="#c6c9d1"
                     /ApEinfo_fwdcolor="#c6c9d1"
     primer          5136..5164
                     /label="PR 269 (AP-pN3.2-F)"
                     /note="sequence: cgcacatttccccgaaaagtgccacctGAATTCAGAAGTATTGGTAATCGTTGAAAACTCA"
                     /ApEinfo_revcolor="#84b0dc"
                     /ApEinfo_fwdcolor="#84b0dc"
     primer          5137..5185
                     /label="PR 20 (LP-SalPspa2.5-F)"
                     /note="sequence: AGAAGTATTGGTAATCGTTGAAAACTCAGTCGACCAGCCTGCGGTCCGG"
                     /ApEinfo_revcolor="#f58a5e"
                     /ApEinfo_fwdcolor="#f58a5e"
     primer          complement(5152..5170)
                     /label="PR 266 (AP-pN2.2-R)"
                     /note="sequence: ATGCTAGTTATTGCTCAGCGGTGGCAGCAGTCGACTGAGTTTTCAACG"
                     /ApEinfo_revcolor="#84b0dc"
                     /ApEinfo_fwdcolor="#84b0dc"
     misc_feature    5165..5170
                     /label="SalI"
                     /ApEinfo_revcolor="#ff9ccd"
                     /ApEinfo_fwdcolor="#ff9ccd"
     misc_feature    5171..5185
                     /label="Prefix"
                     /ApEinfo_revcolor="#b1ff67"
                     /ApEinfo_fwdcolor="#b1ff67"
     primer          5171..5256
                     /label="PR 419 (P(lux)R 54% bC-F)"
                     /note="sequence: CAGCCTGCGGTCCGGacctgtaggatcgtacaTgCTGACAttgtgagcggataacaaTACTGTttcttcaaTCGCTGGGACGCCCG"
                     /ApEinfo_revcolor="#c6c9d1"
                     /ApEinfo_fwdcolor="#c6c9d1"
     misc_feature    5186..5204
                     /label="LuxR binding site"
                     /ApEinfo_revcolor="#f58a5e"
                     /ApEinfo_fwdcolor="#f58a5e"
     misc_feature    5186..5241
                     /label="P(Lux)R 54% rel. str. bC- LuxR&AHL-regulated prom."
                     /ApEinfo_revcolor="#ffef86"
                     /ApEinfo_fwdcolor="#ffef86"
     misc_feature    5188..5190
                     /label="LuxR bind motive"
                     /ApEinfo_revcolor="#f58a5e"
                     /ApEinfo_fwdcolor="#f58a5e"
     misc_feature    5201..5203
                     /label="LuxR bind motive"
                     /ApEinfo_revcolor="#f58a5e"
                     /ApEinfo_fwdcolor="#f58a5e"
     misc_feature    5205..5210
                     /label="-35 (pBAD)"
                     /ApEinfo_revcolor="#b1ff67"
                     /ApEinfo_fwdcolor="#b1ff67"
     misc_feature    5228..5233
                     /label="-10 (pBAD)"
                     /ApEinfo_revcolor="#b1ff67"
                     /ApEinfo_fwdcolor="#b1ff67"
     misc_feature    5242..5256
                     /label="Suffix"
                     /ApEinfo_revcolor="#b1ff67"
                     /ApEinfo_fwdcolor="#b1ff67"
     primer          complement(5242..5286)
                     /label="PR 5 (LP-VL17ma22_17-R)"
                     /note="sequence: TTCAACAGTATTGGGTCTGATAAGCACTACCGGGCGTCCCAGCGA"
                     /ApEinfo_revcolor="#f58a5e"
                     /ApEinfo_fwdcolor="#f58a5e"
     misc_feature    5257..5286
                     /label="VL2017mar22_17"
                     /ApEinfo_revcolor="#f8d3a9"
                     /ApEinfo_fwdcolor="#f8d3a9"
     primer          5257..5301
                     /label="PR 6 (LP-VL17ma22_17-F)"
                     /note="sequence: GTAGTGCTTATCAGACCCAATACTGTTGAACAGCCTGCGGTCCGG"
                     /ApEinfo_revcolor="#f58a5e"
                     /ApEinfo_fwdcolor="#f58a5e"
     misc_feature    5287..5301
                     /label="Prefix"
                     /ApEinfo_revcolor="#b1ff67"
                     /ApEinfo_fwdcolor="#b1ff67"
     primer          5287..5462
                     /label="PR 105 (ds010_v2 (sgRNA-1_v2))"
                     /note="sequence: CAGCCTGCGGTCCGGGTTCACTGCCGTATAGGCAGTCTCAAGCTAGACTCTAGTGGTTTcAGAGCTATGCTGGAAACAGCATAGCAAGTTgAAATAAGGCTAGTCCGTTATCAACTTGAAAAAGTGGCACCGAGTCGGTGCGTTCACTGCCGTATAGGCAGTCGCTGGGACGCCCG"
                     /ApEinfo_revcolor="#c6c9d1"
                     /ApEinfo_fwdcolor="#c6c9d1"
     misc_feature    5302..5321
                     /label="Csy4 cut site - Tsai et al 2014"
                     /ApEinfo_revcolor="#c7b0e3"
                     /ApEinfo_fwdcolor="#c7b0e3"
     misc_feature    5307..5321
                     /label="Csy4 minimal cut motif"
                     /ApEinfo_revcolor="#c7b0e3"
                     /ApEinfo_fwdcolor="#c7b0e3"
     misc_feature    5321..5321
                     /label="Csy4 cuts after this G"
                     /ApEinfo_revcolor="#f58a5e"
                     /ApEinfo_fwdcolor="#f58a5e"
     misc_feature    5322..5341
                     /label="orthogonal gRNA-1 (Didovyk et al 2015)"
                     /ApEinfo_revcolor="#b7e6d7"
                     /ApEinfo_fwdcolor="#b7e6d7"
     misc_feature    5322..5427
                     /label="sgRNA-1 (orthogonal set from Didovyk et al 2015)"
                     /ApEinfo_revcolor="#84b0dc"
                     /ApEinfo_fwdcolor="#84b0dc"
     misc_feature    5342..5427
                     /label="sgRNA(constant) optimised (Dang et al 2015) without terminator"
                     /ApEinfo_revcolor="#d6b295"
                     /ApEinfo_fwdcolor="#d6b295"
     misc_feature    5346..5346
                     /label="T->C change to optimise (Dang et al 2015)"
                     /ApEinfo_revcolor="#b1ff67"
                     /ApEinfo_fwdcolor="#b1ff67"
     misc_feature    5354..5358
                     /label="extended hairpin (Dang et al 2015)"
                     /ApEinfo_revcolor="#f58a5e"
                     /ApEinfo_fwdcolor="#f58a5e"
     misc_feature    5359..5362
                     /label="loop"
                     /ApEinfo_revcolor="#b4abac"
                     /ApEinfo_fwdcolor="#b4abac"
     misc_feature    complement(5363..5367)
                     /label="extended hairpin (Dang et al 2015)"
                     /ApEinfo_revcolor="#f58a5e"
                     /ApEinfo_fwdcolor="#f58a5e"
     misc_feature    5372..5374
                     /label="not annealing"
                     /ApEinfo_revcolor="#ffef86"
                     /ApEinfo_fwdcolor="#ffef86"
     misc_feature    complement(5377..5377)
                     /label="T->C change to optimise (Dang et al 2015)"
                     /ApEinfo_revcolor="#b1ff67"
                     /ApEinfo_fwdcolor="#b1ff67"
     misc_feature    5428..5447
                     /label="Csy4 cut site - Tsai et al 2014"
                     /ApEinfo_revcolor="#c7b0e3"
                     /ApEinfo_fwdcolor="#c7b0e3"
     misc_feature    5433..5447
                     /label="Csy4 minimal cut motif"
                     /ApEinfo_revcolor="#c7b0e3"
                     /ApEinfo_fwdcolor="#c7b0e3"
     misc_feature    5447..5447
                     /label="Csy4 cuts after this G"
                     /ApEinfo_revcolor="#f58a5e"
                     /ApEinfo_fwdcolor="#f58a5e"
     misc_feature    5448..5462
                     /label="Suffix"
                     /ApEinfo_revcolor="#b1ff67"
                     /ApEinfo_fwdcolor="#b1ff67"
     primer          complement(5448..5496)
                     /label="PR 23 (LP-mar22_11AatS-R)"
                     /note="sequence: CTTCAGTTTCCAACGACGAGTGTAATAGGACGTCCGGGCGTCCCAGCGA"
                     /ApEinfo_revcolor="#f58a5e"
                     /ApEinfo_fwdcolor="#f58a5e"
     misc_feature    5463..5468
                     /label="AatII"
                     /ApEinfo_revcolor="#ff9ccd"
                     /ApEinfo_fwdcolor="#ff9ccd"
     misc_feature    5469..5498
                     /label="VL2017mar22_11"
                     /ApEinfo_revcolor="#f8d3a9"
                     /ApEinfo_fwdcolor="#f8d3a9"
     misc_feature    5499..5513
                     /label="Prefix"
                     /ApEinfo_revcolor="#b1ff67"
                     /ApEinfo_fwdcolor="#b1ff67"
     misc_feature    5514..5533
                     /label="Csy4 cut site - Tsai et al 2014"
                     /ApEinfo_revcolor="#c7b0e3"
                     /ApEinfo_fwdcolor="#c7b0e3"
     misc_feature    5519..5533
                     /label="Csy4 minimal cut motif"
                     /ApEinfo_revcolor="#c7b0e3"
                     /ApEinfo_fwdcolor="#c7b0e3"
     misc_feature    5533..5533
                     /label="Csy4 cuts after this G"
                     /ApEinfo_revcolor="#f58a5e"
                     /ApEinfo_fwdcolor="#f58a5e"
     misc_feature    5534..5567
                     /label="RBS (from mCherry in pAND-mCherry-coGFP)"
                     /ApEinfo_revcolor="#7ea7d8"
                     /ApEinfo_fwdcolor="#7ea7d8"
     misc_feature    5555..5560
                     /label="Shine-Dalgarno ?"
                     /ApEinfo_revcolor="#fdc68a"
                     /ApEinfo_fwdcolor="#fdc68a"
     misc_feature    5568..5777
                     /label="RepA70 (IDT-codon-optimised) degradation tag (N-term)"
                     /ApEinfo_revcolor="#75c6a9"
                     /ApEinfo_fwdcolor="#75c6a9"
     CDS             5568..6503
                     /label="Translation 5568-6503"
                     /translation="MNQSFISDILYADIESKAKELTVNSNNTVQPVALMRLGVFVPKPSKSKGESKEIDATKAFSQLEIAKAEGMVSKGEENNMALIKENMHMKLYMEGTVNNHHFKCTSEGEGKPYEGTQTMRIKAVEGGPLPFAFDILATSFMYGSKTFINHTQGIPDFFKQSFPEGFTWERVTTYEDGGVLTATQDTSLQDGCLIYNVKIRGVNFPSNGPVMQKKTLGWEASTETLYPADGGLEGRADMALKLVGGGHLICNLKTTYRSKKPAKNLKMPGVYYVDRRLERIKEADKETYVEQHEVAVARYCDLPSKLGHRV**"
     misc_feature    5778..5810
                     /label="mCherry N-terminus (aa 1-11)"
                     /ApEinfo_revcolor="#f58a5e"
                     /ApEinfo_fwdcolor="#f58a5e"
     misc_feature    5778..6503
                     /label="mKate2 hybrid (Potvin-Trottier et al 2016)"
                     /ApEinfo_revcolor="#d59687"
                     /ApEinfo_fwdcolor="#d59687"
     misc_feature    5790..5810
                     /label="no homology with mKate2"
                     /ApEinfo_revcolor="#f58a5e"
                     /ApEinfo_fwdcolor="#f58a5e"
     misc_feature    6504..6518
                     /label="Suffix"
                     /ApEinfo_revcolor="#b1ff67"
                     /ApEinfo_fwdcolor="#b1ff67"
     misc_feature    6519..6526
                     /label="NotI"
                     /ApEinfo_revcolor="#ff9ccd"
                     /ApEinfo_fwdcolor="#ff9ccd"
     misc_feature    6527..6583
                     /label="ECK120033737 Terminator"
                     /ApEinfo_revcolor="#b4abac"
                     /ApEinfo_fwdcolor="#b4abac"
     misc_feature    6584..6628
                     /label="VL2017mar15_8"
                     /ApEinfo_revcolor="#f8d3a9"
                     /ApEinfo_fwdcolor="#f8d3a9"
     primer          6586..6606
                     /label="PR 88 (SP-slot4-F)"
                     /note="sequence: GCGAACGACGAGTCACTGTTG"
                     /ApEinfo_revcolor="#84b0dc"
                     /ApEinfo_fwdcolor="#84b0dc"
     primer          complement(6586..6606)
                     /label="PR 85 (SP-slot3-R)"
                     /note="sequence: CAACAGTGACTCGTCGTTCGC"
                     /ApEinfo_revcolor="#84b0dc"
                     /ApEinfo_fwdcolor="#84b0dc"
     misc_feature    6629..6634
                     /label="KasI"
                     /ApEinfo_revcolor="#ff9ccd"
                     /ApEinfo_fwdcolor="#ff9ccd"
     misc_feature    6635..6646
                     /label="REspacer2017mar27_15"
                     /ApEinfo_revcolor="#f8d3a9"
                     /ApEinfo_fwdcolor="#f8d3a9"
     misc_feature    6647..6653
                     /label="BbvCI"
                     /ApEinfo_revcolor="#ff9ccd"
                     /ApEinfo_fwdcolor="#ff9ccd"
     primer          6652..6678
                     /label="PR 243 (AP-pCOLAbbAsc-F)"
                     /note="sequence: GCGGCGCGCCTTTGTCGGTGAACGCTC"
                     /ApEinfo_revcolor="#84b0dc"
                     /ApEinfo_fwdcolor="#84b0dc"
     misc_feature    6654..6661
                     /label="AscI"
                     /ApEinfo_revcolor="#ff9ccd"
                     /ApEinfo_fwdcolor="#ff9ccd"
     primer          complement(6665..6684)
                     /label="PR 91 (SP-slot4-R @pCOLA)"
                     /note="sequence: TCAGGAGAGCGTTCACCGAC"
                     /ApEinfo_revcolor="#84b0dc"
                     /ApEinfo_fwdcolor="#84b0dc"
     misc_feature    6778..6805
                     /label="""T2"" terminator ? (Yolanda)"
                     /ApEinfo_revcolor="#c6c9d1"
                     /ApEinfo_fwdcolor="#c6c9d1"
     misc_feature    complement(6778..6821)
                     /label="terminator ? (ARNold-predicted)"
                     /ApEinfo_revcolor="#c6c9d1"
                     /ApEinfo_fwdcolor="#c6c9d1"
     misc_feature    6780..6822
                     /label="terminator ? (ARNold-predicted)"
                     /ApEinfo_revcolor="#c6c9d1"
                     /ApEinfo_fwdcolor="#c6c9d1"
     gene            complement(7002..12)
                     /label="KanR"
                     /ApEinfo_revcolor="#d6b295"
                     /ApEinfo_fwdcolor="#d6b295"
ORIGIN
        1 aatatggctc atactcttcc tttttcaata ttattgaagc atttatcagg gttattgtct
       61 catgagcgga tacatatttg aatgtattta gaaaaataaa caaataggca tgctagcgca
      121 gaaacgtcct agaagatgcc aggaggatac ttagcagaga gacaataagg ccggagcgaa
      181 gccgtttttc cataggctcc gcccccctga cgaacatcac gaaatctgac gctcaaatca
      241 gtggtggcga aacccgacag gactataaag ataccaggcg tttccccctg atggctccct
      301 cttgcgctct cctgttcccg tcctgcggcg tccgtgttgt ggtggaggct ttacccaaat
      361 caccacgtcc cgttccgtgt agacagttcg ctccaagctg ggctgtgtgc aagaaccccc
      421 cgttcagccc gactgctgcg ccttatccgg taactatcat cttgagtcca acccggaaag
      481 acacgacaaa acgccactgg cagcagccat tggtaactga gaattagtgg atttagatat
      541 cgagagtctt gaagtggtgg cctaacagag gctacactga aaggacagta tttggtatct
      601 gcgctccact aaagccagtt accaggttaa gcagttcccc aactgactta accttcgatc
      661 aaaccgcctc cccaggcggt tttttcgttt acagagcagg agattacgac gatcgtaaaa
      721 ggatctcaag aagatccttt acggattccc gacaccatca ctctagattt cagtgcaatt
      781 tatctcttca aatgtagcac ctgaagtcag ccccatacga tataagttgt aattctcatg
      841 ttagtcatgc cccgcgccca ccggaaggag ctgactgggt tgCTCCTAgG GTCTGATTCG
      901 TTACCAATTA TGACAACTTG ACGGCTACAT CATTCACTTT TTCTTCACAA CCGGCACGGA
      961 ACTCGCTCGG GCTGGCCCCG GTGCATTTTT TAAATACCCG CGAGAAATAG AGTTGATCGT
     1021 CAAAACCAAC ATTGCGACCG ACGGTGGCGA TAGGCATCCG GGTGGTGCTC AAAAGCAGCT
     1081 TCGCCTGGCT GATACGTTGG TCCTCGCGCC AGCTTAAGAC GCTAATCCCT AACTGCTGGC
     1141 GGAAAAGATG TGACAGACGC GACGGCGACA AGCAAACATG CTGTGCGACG CTGGCGATAT
     1201 CAAAATTGCT GTCTGCCAGG TGATCGCTGA TGTACTGACA AGCCTCGCGT ACCCGATTAT
     1261 CCATCGGTGG ATGGAGCGAC TCGTTAATCG CTTCCATGCG CCGCAGTAAC AATTGCTCAA
     1321 GCAGATTTAT CGCCAGCAGC TCCGAATAGC GCCCTTCCCC TTGCCCGGCG TTAATGATTT
     1381 GCCCAAACAG GTCGCTGAAA TGCGGCTGGT GCGCTTCATC CGGGCGAAAG AACCCCGTAT
     1441 TGGCAAATAT TGACGGCCAG TTAAGCCATT CATGCCAGTA GGCGCGCGGA CGAAAGTAAA
     1501 CCCACTGGTG ATACCATTCG CGAGCCTCCG GATGACGACC GTAGTGATGA ATCTCTCCTG
     1561 GCGGGAACAG CAAAATATCA CCCGGTCGGC AAACAAATTC TCGTCCCTGA TTTTTCACCA
     1621 CCCCCTGACC GCGAATGGTG AGATTGAGAA TATAACCTTT CATTCCCAGC GGTCGGTCGA
     1681 TAAAAAAATC GAGATAACCG TTGGCCTCAA TCGGCGTTAA ACCCGCCACC AGATGGGCAT
     1741 TAAACGAGTA TCCCGGCAGC AGGGGATCAT TTTGCGCTTC AGCCATACTT TTCATACTCC
     1801 CGCCATTCAG AGAAGAAACC AATTGTCCAT ATTGCATCAG ACATTGCCGT CACTGCGTCT
     1861 TTTACTGGCT CTTCTCGCTA ACCAAACCGG TAACCCCGCT TATTAAAAGC ATTCTGTAAC
     1921 AAAGCGGGAC CAAAGCCATG ACAAAAACGC GTAACAAAAG TGTCTATAAT CACGGCAGAA
     1981 AAGTCCACAT TGATTATTTG CACGGCGTCA CACTTTGCTA TGCCATAGCA TTTTTATCCA
     2041 TAAGATTAGC GGtTCCTACC TGACGCTTTT TATCGCAACT CTCTACTGTT TCTCCATACC
     2101 GAATTCATAG GATAGATTCT GGAAACTTTA CCGTCCGAGC TCCAGCCTGC GGTCCGGGTT
     2161 CACTGCCGTA TAGGCAGTTG TGTCCAGAAC GCTCCGTGTT TTAGAGCTAG AAATAGCAAG
     2221 TTAAAATAAG GCTAGTCCGT TATCAACTTG AAAAAGTGGC ACATGAGGAT CACCCATGTG
     2281 CTTTTTTTGT TCACTGCCGT ATAGGCAGTC GCTGGGACGC CCGCTCGAGC AATAAACAGT
     2341 TGATAGGGCT TCTCCGTTAC AGCCTGCGGT CCGGGTTCAC TGCCGTATAG GCAGTAATTT
     2401 TGTTTAACTT TAAGAAGGAG ATATACATAT GGTTTCGGTT ATCAAACCAG AGATGAAAAT
     2461 GCGTTACTAT ATGGATGGTT CAGTAAATGG TCACGAATTT ACTATTGAGG GCGAGGGTAC
     2521 GGGACGCCCA TACGAGGGGC ACCAGGAAAT GACTTTACGC GTCACAATGG CTGAAGGCGG
     2581 GCCTATGCCG TTTGCGTTCG ATCTTGTTAG TCATGTCTTT TGTTACGGTC ACCGTGTATT
     2641 TACTAAATAC CCCGAGGAAA TTCCAGACTA TTTCAAACAA GCCTTCCCGG AAGGTTTGTC
     2701 TTGGGAGCGC AGTTTAGAGT TTGAAGACGG TGGCTCGGCC AGCGTGTCAG CTCATATTAG
     2761 TCTTCGCGGC AATACATTTT ATCACAAGTC AAAGTTCACC GGCGTGAACT TCCCCGCAGA
     2821 CGGCCCAATC ATGCAGAATC AAAGTGTTGA TTGGGAACCG TCCACAGAGA AGATTACAGC
     2881 TTCCGATGGA GTCTTAAAGG GCGATGTAAC CATGTACTTA AAATTAGAAG GGGGAGGGAA
     2941 CCATAAATGT CAGATGAAGA CTACCTATAA GGCCGCAAAA GAGATTCTTG AAATGCCCGG
     3001 AGACCACTAC ATTGGGCATC GTTTGGTCCG TAAGACAGAA GGAAATATTA CTGAACAGGT
     3061 CGAAGACGCT GTGGCACACA GCATGTCCCG CCGTAATACT GACGCCATCA CAATCCACAG
     3121 CATCCTGGAT TGGATTGAAG ACAACTTGGA GTCGCCGTTG AGTTTAGAAA AAGTTAGTGA
     3181 ACGTAGTGGT TACTCAAAGT GGCACCTTCA GCGCATGTTT AAGAAGGAAA CGGGTCATTC
     3241 ATTGGGTCAA TATATTCGTT CTCGCAAGAT GACTGAAATT GCCCAGAAAT TGAAAGAGTC
     3301 TAATGAACCT ATTTTGTACC TGGCGGAGCG TTACGGCTTT GAAAGTCAGC AAACCCTTAC
     3361 ACGTACCTTC AAGAATTACT TTGACGTTCC ACCACACAAA TATCGTATGA CCAACATGCA
     3421 GGGTGAGTCA CGTTTTTTGC ATCCGTTGAA TCATTACAAT TCCTAATAAT CGCTGGGACG
     3481 CCCGCCATGG TTCAGCCAAA AAACTTAAGA CCGCCGGTCT TGTCCACTAC CTTGCAGTAA
     3541 TGCGGTGGAC AGGATCGGCG GTTTTCTTTT CTCTTCTCAA TTCTTCTGAC CTGTAACGAA
     3601 TAATAGATAG TAAAGTAGTC TCCGATTGAG TTTTCTCTGC CGAGTCCCAC CCAGTTCTGT
     3661 GATTTCAGTA AGTTGGTAAT TGATACACTG TTGCGAGAAC TGCTGCCTGG TAGTAGATAG
     3721 GTTGTTATTG AGTAAGAAGG TAAAGTGAAC GAAATCCCTG AAACTGAGAC TGTAGAAAAT
     3781 AAGCTTCAGC CTGCGGTCCG GCCTACGGAG CGTTCTGGAC ACAACGTCGT CTTGAAGTTG
     3841 CGATTATAGA AGATGCGCTC TTGACAGCTA GCTCAGTCCT AGGGATTGTG CTAGCGATCG
     3901 CTGGGACGCC CGAGTGACGA CTGCGAAGTA ACCTCTATTT ATCAGCCTGC GGTCCGGcca
     3961 CACTAGAGTC TAGCTTGAGA TCGCTGGGAC GCCCGGGATC CAAGAGATTT CTACACGATT
     4021 GAGCACTGTC TCAGCCTGCG GTCCGGGTTC ACTGCCGTAT AGGCAGTAAT TTTGTTTAAC
     4081 TTTAAGAAGG AGATATACAT ATGCGTAAAG GCGAAGAACT GTTTACCGGT GTGGTTCCGA
     4141 TTCTGGTGGA ACTGGACGGC GATGTTAATG GTCATAAATT CAGTGTTCGC GGCGAAGGTG
     4201 AAGGCGATGC GACGAACGGC AAACTGACCC TGAAATTTAT CTGCACCACG GGTAAACTGC
     4261 CGGTCCCGTG GCCGACGCTG GTGACCACGC TGACCTATGG CGTTCAATGT TTTGCGCGTT
     4321 ACCCGGATCA CATGAAACAG CACGACTTTT TCAAATCGGC CATGCCGGAA GGCTATGTGC
     4381 AGGAACGTAC GATTAGCTTT AAAGACGATG GTACGTATAA AACCCGCGCG GAAGTGAAAT
     4441 TCGAAGGCGA TACCCTGGTT AACCGTATCG AACTGAAAGG TATCGATTTC AAAGAAGACG
     4501 GCAATATTCT GGGTCATAAA CTGGAATATA ACTTCAATTC CCACAACGTG TACATCACCG
     4561 CGGATAAACA GAAAAACGGC ATTAAAGCCA ATTTCAAAAT CCGCCATAAT GTGGAAGATG
     4621 GTAGCGTTCA GCTGGCCGAC CACTATCAGC AAAACACGCC GATTGGTGAT GGCCCGGTCC
     4681 TGCTGCCGGA CAATCACTAC CTGAGTACCC AGTCCGTGCT GTCAAAAGAT CCGAACGAAA
     4741 AACGTGACCA CATGGTCCTG CTGGAATTTG TGACGGCTGC GGGTATCACC CACGGCATGG
     4801 ACGAACTGTA TAAAATGTCC CGCCGTAATA CTGACGCCAT CACAATCCAC AGCATCCTGG
     4861 ATTGGATTGA AGACTAATAA TCGCTGGGAC GCCCGCCTGC AGGCTCGGTA CCAAATTCCA
     4921 GAAAAGAGGC CTCCCGAAAG GGGGGCCTTT TTTCGTTTTG GTCCTAATAG ATAAAGGATA
     4981 GGTCTGGTAG TGTTGTTCGT TCTCGCAGGT AAATCAATAA TACTCAGCAG TTCCGTAGAC
     5041 TTTTCAGTGG GACAGGGTAG CGATAACAGA TAGATTGTAA TAAGACACAG TAGGTGCTCG
     5101 TAGTTGCGTG AAGAGAACCG CTCAGGAAAT CCAGTCAGAA GTATTGGTAA TCGTTGAAAA
     5161 CTCAGTCGAC CAGCCTGCGG TCCGGacctg taggatcgta caTgCTGACA ttgtgagcgg
     5221 ataacaaTAC TGTttcttca aTCGCTGGGA CGCCCGGTAG TGCTTATCAG ACCCAATACT
     5281 GTTGAACAGC CTGCGGTCCG GGTTCACTGC CGTATAGGCA GTCTCAAGCT AGACTCTAGT
     5341 GGTTTcAGAG CTATGCTGGA AACAGCATAG CAAGTTgAAA TAAGGCTAGT CCGTTATCAA
     5401 CTTGAAAAAG TGGCACCGAG TCGGTGCGTT CACTGCCGTA TAGGCAGTCG CTGGGACGCC
     5461 CGGACGTCCT ATTACACTCG TCGTTGGAAA CTGAAGATCA GCCTGCGGTC CGGGTTCACT
     5521 GCCGTATAGG CAGTAATTTT GTTTAACTTT AAGAAGGAGA TATACATATG AATCAGTCAT
     5581 TCATCTCGGA CATCTTATAT GCCGACATCG AATCGAAGGC TAAGGAACTT ACAGTCAATT
     5641 CCAACAATAC TGTCCAGCCG GTCGCGCTTA TGCGCTTAGG AGTTTTCGTT CCCAAACCTT
     5701 CCAAGAGCAA AGGAGAAAGT AAGGAAATTG ACGCCACCAA AGCCTTCTCT CAACTGGAGA
     5761 TTGCTAAAGC AGAGGGCatg gttagtaaag gagaagaaaa taacatggca CTGATTAAGG
     5821 AGAACATGCA CATGAAGCTG TACATGGAGG GCACCGTGAA CAACCACCAC TTCAAGTGCA
     5881 CATCCGAGGG CGAAGGCAAG CCCTACGAGG GCACCCAGAC CATGAGAATC AAGgccGTCG
     5941 AGGGCGGCCC TCTCCCCTTC GCCTTCGACA TCCTGGCTAC CAGCTTCATG TACGGCAGCA
     6001 AAACCTTCAT CAACCACACC CAGGGCATCC CCGACTTCTT TAAGCAGTCC TTCCCTGAGG
     6061 GCTTCACATG GGAGAGAGTC ACCACATACG AAGACGGGGG CGTGCTGACC GCTACCCAGG
     6121 ACACCAGCCT CCAGGACGGC TGCCTCATCT ACAACGTCAA GATCAGAGGG GTGAACTTCC
     6181 CATCCAACGG CCCTGTGATG CAGAAGAAAA CACTCGGCTG GGAGGCCTCC ACCGAGaccC
     6241 TGTACCCCGC TGACGGCGGC CTGGAAGGCA GAgcCGACAT GGCCCTGAAG CTCGTGGGCG
     6301 GGGGCCACCT GATCTGCAAC TTGAAGACCA CATACAGATC CAAGAAACCC GCTAAGAACC
     6361 TCAAGATGCC CGGCGTCTAC TATGTGGACA GAAGACTGGA AAGAATCAAG GAGGCCGACA
     6421 AAGAGACCTA CGTCGAGCAG CACGAGGTGG CTGTGGCCAG ATACTGCGAC CTCCCTAGCA
     6481 AACTGGGGCA CAgAgtctaA TAATCGCTGG GACGCCCGGC GGCCGCggaa acacagAAAA
     6541 AAGCCCGCAC CTGACAGTGC GGGCTTTTTT TTTcgaccaa aggTAGCGAA CGACGAGTCA
     6601 CTGTTGAGGA TAAATACTTT CTCTACTAGG CGCCTGTTAC ACAGGTCCTC AGCGGCGCGC
     6661 CTTTGTCGGT GAACGCTCTC CTGAGTAGGA CAAATCCGCC GGGAGCGGAT TTGAACGTTG
     6721 TGAAGCAACG GCCCGGAGGG TGGCGGGCAG GACGCCCGCC ATAAACTGCC AGGCATCAAA
     6781 CTAAGCAGAA GGCCATCCTG ACGGATGGCC TTTTTGCGTT TCAGATCTAC CGGTaaacca
     6841 gcaatagaca taagcggcta tttaacgacc ctgccctgaa ccgacgacaa gctgacgacc
     6901 gggtctccgc aagtggcact tttcggggaa atgtgcgcgg aacccctatt tgtttatttt
     6961 tctaaataca ttcaaatatg tatccgctca tgaattaatt cttagaaaaa ctcatcgagc
     7021 atcaaatgaa actgcaattt attcatatca ggattatcaa taccatattt ttgaaaaagc
     7081 cgtttctgta atgaaggaga aaactcaccg aggcagttcc ataggatggc aagatcctgg
     7141 tatcggtctg cgattccgac tcgtccaaca tcaatacaac ctattaattt cccctcgtca
     7201 aaaataaggt tatcaagtga gaaatcacca tgagtgacga ctgaatccgg tgagaatggc
     7261 aaaagtttat gcatttcttt ccagacttgt tcaacaggcc agccattacg ctcgtcatca
     7321 aaatcactcg catcaaccaa accgttattc attcgtgatt gcgcctgagc gagacgaaat
     7381 acgcggtcgc tgttaaaagg acaattacaa acaggaatcg aatgcaaccg gcgcaggaac
     7441 actgccagcg catcaacaat attttcacct gaatcaggat attcttctaa tacctggaat
     7501 gctgttttcc cggggatcgc agtggtgagt aaccatgcat catcaggagt acggataaaa
     7561 tgcttgatgg tcggaagagg cataaattcc gtcagccagt ttagtctgac catctcatct
     7621 gtaacatcat tggcaacgct acctttgcca tgtttcagaa acaactctgg cgcatcgggc
     7681 ttcccataca atcgatagat tgtcgcacct gattgcccga cattatcgcg agcccattta
     7741 tacccatata aatcagcatc catgttggaa tttaatcgcg gcctagagca agacgtttcc
     7801 cgttg
//
