# Supplementary material for: Synthetic Gene Circuits Combining CRISPR Interference and CRISPR Activation in E. coli: Importance of Equal Guide RNA Binding Affinities to Avoid Context-Dependent Effects
Source: ACS Synth Biol. 2023 Oct 9;12(10):3064–71. doi: 10.1021/acssynbio.3c00375 (PMC10594877; doi:10.1021/acssynbio.3c00375)
Supplement: Supplementary file 2 — sb3c00375_si_002.zip [file sb3c00375_si_002.zip › plasmids/pcola_crisprav3-3short-no_rep.gb]

LOCUS       pColA_CrisprAv3.3(short 6634 bp ds-DNA     circular     11-MAY-2023
DEFINITION  .
FEATURES             Location/Qualifiers
     oriT            122..757
                     /label="ColA ori"
                     /ApEinfo_revcolor="#9eafd2"
                     /ApEinfo_fwdcolor="#9eafd2"
     misc_feature    complement(650..691)
                     /label="terminator ? (ARNold-predicted)"
                     /ApEinfo_revcolor="#c6c9d1"
                     /ApEinfo_fwdcolor="#c6c9d1"
     misc_feature    652..693
                     /label="terminator ? (ARNold-predicted)"
                     /ApEinfo_revcolor="#c6c9d1"
                     /ApEinfo_fwdcolor="#c6c9d1"
     misc_feature    complement(709..748)
                     /label="terminator ? (ARNold-predicted)"
                     /ApEinfo_revcolor="#b4abac"
                     /ApEinfo_fwdcolor="#b4abac"
     misc_feature    complement(863..882)
                     /label="XhoI_AvrII_r"
                     /ApEinfo_revcolor="#9eafd2"
                     /ApEinfo_fwdcolor="#9eafd2"
     misc_feature    889..889
                     /label="corrected from original file (sequencing revealed that ""g"" was missing)"
                     /ApEinfo_revcolor="#b1ff67"
                     /ApEinfo_fwdcolor="#b1ff67"
     gene            complement(908..1786)
                     /label="araC"
                     /ApEinfo_revcolor="#d59687"
                     /ApEinfo_fwdcolor="#d59687"
     CDS             complement(908..1786)
                     /label="Translation 1786-908"
                     /translation="MAEAQNDPLLPGYSFNAHLVAGLTPIEANGYLDFFIDRPLGMKGYILNLTIRGQGVVKNQGREFVCRPGDILLFPPGEIHHYGRHPEAREWYHQWVYFRPRAYWHEWLNWPSIFANTGFFRPDEAHQPHFSDLFGQIINAGQGEGRYSELLAINLLEQLLLRRMEAINESLHPPMDNRVREACQYISDHLADSNFDIASVAQHVCLSPSRLSHLFRQQLGISVLSWREDQRISQAKLLLSTTRMPIATVGRNVGFDDQLYFSRVFKKCTGASPSEFRAGCEEKVNDVAVKLS*"
     primer          complement(1381..1400)
                     /label="PR 64 (SP-AraCmid-R)"
                     /note="sequence: TTTCAGCGACCTGTTTGGGC"
                     /ApEinfo_revcolor="#84b0dc"
                     /ApEinfo_fwdcolor="#84b0dc"
     misc_feature    1812..1812
                     /label="corrected from original file (it contained an extra G that is not present in actual ara regulatory region)"
                     /ApEinfo_revcolor="#b1ff67"
                     /ApEinfo_fwdcolor="#b1ff67"
     misc_feature    1816..1831
                     /label="O2 region (pBAD)"
                     /ApEinfo_revcolor="#b1ff67"
                     /ApEinfo_fwdcolor="#b1ff67"
     misc_feature    complement(1950..1950)
                     /label="Transcription start araC (according to Hamilton & Lee 1988)"
                     /ApEinfo_revcolor="#b1ff67"
                     /ApEinfo_fwdcolor="#b1ff67"
     misc_feature    complement(1959..1964)
                     /label="-10 (pC) according to Hamilton & Lee 1988"
                     /ApEinfo_revcolor="#b1ff67"
                     /ApEinfo_fwdcolor="#b1ff67"
     misc_feature    complement(1966..1974)
                     /label="-10 (pC) ? (predicted by Softberry)"
                     /ApEinfo_revcolor="#b7e6d7"
                     /ApEinfo_fwdcolor="#b7e6d7"
     misc_feature    complement(1966..1994)
                     /label="pC promoter ?"
                     /ApEinfo_revcolor="#b1ff67"
                     /ApEinfo_fwdcolor="#b1ff67"
     misc_feature    1973..1994
                     /label="O1 region (pBAD)"
                     /ApEinfo_revcolor="#b1ff67"
                     /ApEinfo_fwdcolor="#b1ff67"
     misc_feature    complement(1982..1987)
                     /label="-35 (pC) according to Hamilton & Lee 1988"
                     /ApEinfo_revcolor="#b1ff67"
                     /ApEinfo_fwdcolor="#b1ff67"
     misc_feature    complement(1989..1994)
                     /label="-35 (pC) ? (predicted by Softberry)"
                     /ApEinfo_revcolor="#b7e6d7"
                     /ApEinfo_fwdcolor="#b7e6d7"
     primer          1991..2013
                     /label="PR 76 (SP-slot1-F 5'PBAD)"
                     /note="sequence: TGATTATTTGCACGGCGTCACAC"
                     /ApEinfo_revcolor="#84b0dc"
                     /ApEinfo_fwdcolor="#84b0dc"
     primer          2002..2018
                     /label="PR 79 (SP-slot1-F CAP)"
                     /note="sequence: ACGGCGTCACACTTTGC"
                     /ApEinfo_revcolor="#84b0dc"
                     /ApEinfo_fwdcolor="#84b0dc"
     misc_feature    2015..2028
                     /label="CAP binding site (pBAD)"
                     /ApEinfo_revcolor="#b1ff67"
                     /ApEinfo_fwdcolor="#b1ff67"
     misc_feature    2025..2062
                     /label="I2 & I1 region (pBAD)"
                     /ApEinfo_revcolor="#b1ff67"
                     /ApEinfo_fwdcolor="#b1ff67"
     primer          2048..2066
                     /label="PR 78 (SP-slot1-F @pCOLA)"
                     /note="sequence: AGCGGtTCCTACCTGACGC"
                     /ApEinfo_revcolor="#84b0dc"
                     /ApEinfo_fwdcolor="#84b0dc"
     modified_base   2053..2053
                     /label="sdm to remove BamHI"
                     /ApEinfo_revcolor="#84b0dc"
                     /ApEinfo_fwdcolor="#84b0dc"
     misc_feature    2053..2053
                     /label="mutation to remove BamHI"
                     /ApEinfo_revcolor="#ff9ccd"
                     /ApEinfo_fwdcolor="#ff9ccd"
     misc_feature    2060..2064
                     /label="-35 (pBAD)"
                     /ApEinfo_revcolor="#b1ff67"
                     /ApEinfo_fwdcolor="#b1ff67"
     promoter        2060..2088
                     /label="pBAD promoter"
                     /ApEinfo_revcolor="#b1ff67"
                     /ApEinfo_fwdcolor="#b1ff67"
     misc_feature    2084..2088
                     /label="-10 (pBAD)"
                     /ApEinfo_revcolor="#b1ff67"
                     /ApEinfo_fwdcolor="#b1ff67"
     misc_feature    2098..2098
                     /label="Transcription start araBAD (according to Lisser & Margalit 1993)"
                     /ApEinfo_revcolor="#b1ff67"
                     /ApEinfo_fwdcolor="#b1ff67"
     misc_feature    2101..2106
                     /label="EcoRI"
                     /ApEinfo_revcolor="#ff9ccd"
                     /ApEinfo_fwdcolor="#ff9ccd"
     misc_feature    2107..2136
                     /label="VL2017mar22_14"
                     /ApEinfo_revcolor="#f8d3a9"
                     /ApEinfo_fwdcolor="#f8d3a9"
     primer          2107..2136
                     /label="LC016 (N1 F)"
                     /note="sequence: ATAGGATAGATTCTGGAAACTTTACCGTCC"
                     /ApEinfo_revcolor="#9eafd2"
                     /ApEinfo_fwdcolor="#9eafd2"
     primer          complement(2107..2136)
                     /label="LC013 (1991.2v3 backbone R)"
                     /note="sequence: GGACGGTAAAGTTTCCAGAATCTATCCTAT"
                     /ApEinfo_revcolor="#c7b0e3"
                     /ApEinfo_fwdcolor="#c7b0e3"
     primer          2109..2157
                     /label="PR 14 (LP-spacerSacP-F)"
                     /note="sequence: AGGATAGATTCTGGAAACTTTACCGTCCGAGCTCCAGCCTGCGGTCCGG"
                     /ApEinfo_revcolor="#f58a5e"
                     /ApEinfo_fwdcolor="#f58a5e"
     misc_feature    2137..2142
                     /label="SacI"
                     /ApEinfo_revcolor="#ff9ccd"
                     /ApEinfo_fwdcolor="#ff9ccd"
     misc_feature    2143..2157
                     /label="Prefix"
                     /ApEinfo_revcolor="#b1ff67"
                     /ApEinfo_fwdcolor="#b1ff67"
     primer          2143..2223
                     /label="ICV105"
                     /note="sequence: CAGCCTGCGGTCCGGGTTCACTGCCGTATAGGCAGTTGTGTCCAGAACGCTCCGTGTTTTAGAGCTAGAAATAGCAAGTTA"
                     /ApEinfo_revcolor="#c7b0e3"
                     /ApEinfo_fwdcolor="#c7b0e3"
     misc_feature    2158..2177
                     /label="Csy4 cut site - Tsai et al 2014"
                     /ApEinfo_revcolor="#c7b0e3"
                     /ApEinfo_fwdcolor="#c7b0e3"
     misc_feature    2163..2177
                     /label="Csy4 minimal cut motif"
                     /ApEinfo_revcolor="#c7b0e3"
                     /ApEinfo_fwdcolor="#c7b0e3"
     misc_feature    2177..2177
                     /label="Csy4 cuts after this G"
                     /ApEinfo_revcolor="#f58a5e"
                     /ApEinfo_fwdcolor="#f58a5e"
     misc_feature    2178..2197
                     /label="j306"
                     /ApEinfo_revcolor="#c7b0e3"
                     /ApEinfo_fwdcolor="#c7b0e3"
     misc_feature    2178..2288
                     /label="scRNA b2"
                     /ApEinfo_revcolor="#75c6a9"
                     /ApEinfo_fwdcolor="#75c6a9"
     primer          complement(2204..2323)
                     /label="ICV104"
                     /note="sequence: CGGGCGTCCCAGCGACTGCCTATACGGCAGTGAACAAAAAAAGCACATGGGTGATCCTCATGTGCCACTTTTTCAAGTTGATAACGGACTAGCCTTATTTTAACTTGCTATTTCTAGCTC"
                     /ApEinfo_revcolor="#85dae9"
                     /ApEinfo_fwdcolor="#85dae9"
     misc_feature    2289..2308
                     /label="Csy4 cut site - Tsai et al 2014"
                     /ApEinfo_revcolor="#c7b0e3"
                     /ApEinfo_fwdcolor="#c7b0e3"
     misc_feature    2294..2308
                     /label="Csy4 minimal cut motif"
                     /ApEinfo_revcolor="#c7b0e3"
                     /ApEinfo_fwdcolor="#c7b0e3"
     misc_feature    2308..2308
                     /label="Csy4 cuts after this G"
                     /ApEinfo_revcolor="#f58a5e"
                     /ApEinfo_fwdcolor="#f58a5e"
     misc_feature    2309..2323
                     /label="Suffix"
                     /ApEinfo_revcolor="#b1ff67"
                     /ApEinfo_fwdcolor="#b1ff67"
     primer          complement(2309..2357)
                     /label="PR 15 (LP-mar22_0-XhoS-R)"
                     /note="sequence: ACGGAGAAGCCCTATCAACTGTTTATTGCTCGAGCGGGCGTCCCAGCGA"
                     /ApEinfo_revcolor="#f58a5e"
                     /ApEinfo_fwdcolor="#f58a5e"
     misc_feature    2324..2329
                     /label="NcoI"
                     /ApEinfo_revcolor="#ff9ccd"
                     /ApEinfo_fwdcolor="#ff9ccd"
     misc_feature    2330..2419
                     /label="ECK120029600 Terminator"
                     /ApEinfo_revcolor="#b4abac"
                     /ApEinfo_fwdcolor="#b4abac"
     misc_feature    2420..2619
                     /label="2017mar28_200bpSpacer1"
                     /ApEinfo_revcolor="#f8d3a9"
                     /ApEinfo_fwdcolor="#f8d3a9"
     primer          complement(2478..2495)
                     /label="PR 80 (SP-slot1-R)"
                     /note="sequence: AACTGGGTGGGACTCGGC"
                     /ApEinfo_revcolor="#84b0dc"
                     /ApEinfo_fwdcolor="#84b0dc"
     primer          2532..2549
                     /label="PR 81 (SP-slot2-F)"
                     /note="sequence: GCGAGAACTGCTGCCTGG"
                     /ApEinfo_revcolor="#84b0dc"
                     /ApEinfo_fwdcolor="#84b0dc"
     misc_feature    2557..2576
                     /label="target scRNA"
                     /ApEinfo_revcolor="#b4abac"
                     /ApEinfo_fwdcolor="#b4abac"
     misc_feature    2577..2579
                     /label="PAM"
                     /ApEinfo_revcolor="#c6c9d1"
                     /ApEinfo_fwdcolor="#c6c9d1"
     primer          2589..2604
                     /label="PR 264 (AP-pN2-F)"
                     /note="sequence: cgcacatttccccgaaaagtgccacctGAATTCGAAATCCCTGAAACT"
                     /ApEinfo_revcolor="#84b0dc"
                     /ApEinfo_fwdcolor="#84b0dc"
     primer          2589..2640
                     /label="PR 16 (LP-HindPlong-F)"
                     /note="sequence: CGAAATCCCTGAAACTGAGACTGTAGAAAATAAGCTTCAGCCTGCGGTCCGG"
                     /ApEinfo_revcolor="#f58a5e"
                     /ApEinfo_fwdcolor="#f58a5e"
     primer          complement(2590..2619)
                     /label="LC3 (pN2 rev gibson)"
                     /note="sequence: ATTTTCTACAGTCTCAGTTTCAGGGATTTC"
                     /ApEinfo_revcolor="#85dae9"
                     /ApEinfo_fwdcolor="#85dae9"
     primer          complement(2595..2619)
                     /label="HK159"
                     /note="sequence: ATTTTCTACAGTCTCAGTTTCAGGG"
                     /ApEinfo_revcolor="#f58a5e"
                     /ApEinfo_fwdcolor="#f58a5e"
     primer          2595..2640
                     /label="PR 135 (LP-HindP-F)"
                     /note="sequence: CCCTGAAACTGAGACTGTAGAAAATAAGCTTCAGCCTGCGGTCCGG"
                     /ApEinfo_revcolor="#f58a5e"
                     /ApEinfo_fwdcolor="#f58a5e"
     misc_feature    2596..2598
                     /label="PAM"
                     /ApEinfo_revcolor="#c6c9d1"
                     /ApEinfo_fwdcolor="#c6c9d1"
     misc_feature    complement(2599..2618)
                     /label="target scRNA"
                     /ApEinfo_revcolor="#b4abac"
                     /ApEinfo_fwdcolor="#b4abac"
     misc_feature    2620..2625
                     /label="HindIII"
                     /ApEinfo_revcolor="#ff9ccd"
                     /ApEinfo_fwdcolor="#ff9ccd"
     misc_feature    2626..2640
                     /label="Prefix"
                     /ApEinfo_revcolor="#b1ff67"
                     /ApEinfo_fwdcolor="#b1ff67"
     primer          2626..2689
                     /label="ICV109"
                     /note="sequence: CAGCCTGCGGTCCGGCCTACGGAGCGTTCTGGACACAACGTCGTCTTGAAGTTGCGATTATAGA"
                     /ApEinfo_revcolor="#faac61"
                     /ApEinfo_fwdcolor="#faac61"
     primer          complement(2626..2741)
                     /label="ICV106"
                     /note="sequence: CGGGCGTCCCAGCGATCGCTAGCACAATCCCTAGGACTGAGCTAGCTGTCAATCTATAATCGCAACTTCAAGACGACGTTGTGTCCAGAACGCTCCGTAGGCCGGACCGCAGGCTG"
                     /ApEinfo_revcolor="#d6b295"
                     /ApEinfo_fwdcolor="#d6b295"
     misc_feature    2641..2643
                     /label="PAM"
                     /ApEinfo_revcolor="#d6b295"
                     /ApEinfo_fwdcolor="#d6b295"
     misc_feature    2641..2726
                     /label="activation part"
                     /ApEinfo_revcolor="#75c6a9"
                     /ApEinfo_fwdcolor="#75c6a9"
     misc_feature    2644..2663
                     /label="bs"
                     /ApEinfo_revcolor="#ffef86"
                     /ApEinfo_fwdcolor="#ffef86"
     primer          complement(2664..2741)
                     /label="ICV110"
                     /note="sequence: CGGGCGTCCCAGCGATCGCTAGCACAATCCCTAGGACTGAGCTAGCTGTCAATCTATAATCGCAACTTCAAGACGACG"
                     /ApEinfo_revcolor="#c6c9d1"
                     /ApEinfo_fwdcolor="#c6c9d1"
     misc_feature    2690..2724
                     /label="J23117"
                     /ApEinfo_revcolor="#85dae9"
                     /ApEinfo_fwdcolor="#85dae9"
     misc_feature    2727..2741
                     /label="Suffix"
                     /ApEinfo_revcolor="#b1ff67"
                     /ApEinfo_fwdcolor="#b1ff67"
     primer          complement(2727..2771)
                     /label="PR 21 (LP-VL17mar22_25-R)"
                     /note="sequence: ATAAATAGAGGTTACTTCGCAGTCGTCACTCGGGCGTCCCAGCGA"
                     /ApEinfo_revcolor="#f58a5e"
                     /ApEinfo_fwdcolor="#f58a5e"
     misc_feature    2742..2771
                     /label="VL2017mar22_25"
                     /ApEinfo_revcolor="#f8d3a9"
                     /ApEinfo_fwdcolor="#f8d3a9"
     primer          2742..2786
                     /label="PR 22 (LP-VL17mar22_25-F)"
                     /note="sequence: AGTGACGACTGCGAAGTAACCTCTATTTATCAGCCTGCGGTCCGG"
                     /ApEinfo_revcolor="#f58a5e"
                     /ApEinfo_fwdcolor="#f58a5e"
     misc_feature    2772..2786
                     /label="Prefix"
                     /ApEinfo_revcolor="#b1ff67"
                     /ApEinfo_fwdcolor="#b1ff67"
     primer          2772..2824
                     /label="PR 10 (bssgRNA-2-ANTI-F)"
                     /note="sequence: CAGCCTGCGGTCCGGccaAGTACTTAGTACACACTGATTCGCTGGGACGCCCG"
                     /ApEinfo_revcolor="#c6c9d1"
                     /ApEinfo_fwdcolor="#c6c9d1"
     misc_feature    complement(2787..2789)
                     /label="PAM"
                     /ApEinfo_revcolor="#faac61"
                     /ApEinfo_fwdcolor="#faac61"
     misc_feature    complement(2787..2809)
                     /label="bssgRNA-1 _ ANTISENSE is identical (orthogonal set from Didovyk et al 2015)"
                     /ApEinfo_revcolor="#84b0dc"
                     /ApEinfo_fwdcolor="#84b0dc"
     misc_feature    complement(2790..2809)
                     /label="orthogonal bssgRNA-1 _ ANTISENSE is identical (Didovyk et al 2015)"
                     /ApEinfo_revcolor="#b7e6d7"
                     /ApEinfo_fwdcolor="#b7e6d7"
     misc_feature    2810..2824
                     /label="Suffix"
                     /ApEinfo_revcolor="#b1ff67"
                     /ApEinfo_fwdcolor="#b1ff67"
     primer          complement(2810..2858)
                     /label="PR 19 (LP-mar22_10BamS-R)"
                     /note="sequence: ACAGTGCTCAATCGTGTAGAAATCTCTTGGATCCCGGGCGTCCCAGCGA"
                     /ApEinfo_revcolor="#f58a5e"
                     /ApEinfo_fwdcolor="#f58a5e"
     primer          2816..2875
                     /label="PR 130 (Hind-introBam-P-F)"
                     /note="sequence: GAAACTGAGACTGTAGAAAATAAGCTTGTCCAGACTATTGGATCCCAGCCTGCGGTCCGG"
                     /ApEinfo_revcolor="#84b0dc"
                     /ApEinfo_fwdcolor="#84b0dc"
     misc_feature    2825..2830
                     /label="BamHI"
                     /ApEinfo_revcolor="#ff9ccd"
                     /ApEinfo_fwdcolor="#ff9ccd"
     primer          2825..2853
                     /label="LC4 (pN2 for gibson)"
                     /note="sequence: GGATCCAAGAGATTTCTACACGATTGAGC"
                     /ApEinfo_revcolor="#d6b295"
                     /ApEinfo_fwdcolor="#d6b295"
     misc_feature    2831..2860
                     /label="VL2017mar22_10"
                     /ApEinfo_revcolor="#f8d3a9"
                     /ApEinfo_fwdcolor="#f8d3a9"
     primer          2831..2860
                     /label="HK249"
                     /note="sequence: AAGAGATTTCTACACGATTGAGCACTGTCT"
                     /ApEinfo_revcolor="#75c6a9"
                     /ApEinfo_fwdcolor="#75c6a9"
     primer          2831..2875
                     /label="PR 168 (LP-VL17mar22_10-F)"
                     /note="sequence: AAGAGATTTCTACACGATTGAGCACTGTCTCAGCCTGCGGTCCGG"
                     /ApEinfo_revcolor="#f58a5e"
                     /ApEinfo_fwdcolor="#f58a5e"
     misc_feature    2861..2875
                     /label="Prefix"
                     /ApEinfo_revcolor="#b1ff67"
                     /ApEinfo_fwdcolor="#b1ff67"
     primer          2865..2929
                     /label="PR 247 (AP-Pcsy4RBSpAND-F)"
                     /note="sequence: CAGCCTGCGGTCCGGCTGCCGTATAGGCAGCTAATTTTGTTTAACTTTAAGAAGGAGATATACAT"
                     /ApEinfo_revcolor="#84b0dc"
                     /ApEinfo_fwdcolor="#84b0dc"
     misc_feature    2876..2895
                     /label="Csy4 cut site - Tsai et al 2014"
                     /ApEinfo_revcolor="#c7b0e3"
                     /ApEinfo_fwdcolor="#c7b0e3"
     misc_feature    2881..2895
                     /label="Csy4 minimal cut motif"
                     /ApEinfo_revcolor="#c7b0e3"
                     /ApEinfo_fwdcolor="#c7b0e3"
     misc_feature    2895..2895
                     /label="Csy4 cuts after this G"
                     /ApEinfo_revcolor="#f58a5e"
                     /ApEinfo_fwdcolor="#f58a5e"
     misc_feature    2896..2929
                     /label="RBS (from mCherry in pAND-mCherry-coGFP)"
                     /ApEinfo_revcolor="#7ea7d8"
                     /ApEinfo_fwdcolor="#7ea7d8"
     misc_feature    2917..2922
                     /label="Shine-Dalgarno ?"
                     /ApEinfo_revcolor="#fdc68a"
                     /ApEinfo_fwdcolor="#fdc68a"
     primer          complement(2930..2955)
                     /label="PR 68 (SP-GFPNter-R)"
                     /note="sequence: GTAAACAGTTCTTCGCCTTTACGCAT"
                     /ApEinfo_revcolor="#f58a5e"
                     /ApEinfo_fwdcolor="#f58a5e"
     gene            2930..3643
                     /label="sfGFP (Yolanda)"
                     /ApEinfo_revcolor="#b1ff67"
                     /ApEinfo_fwdcolor="#b1ff67"
     CDS             2930..3709
                     /label="Translation 2930-3709"
                     /translation="MRKGEELFTGVVPILVELDGDVNGHKFSVRGEGEGDATNGKLTLKFICTTGKLPVPWPTLVTTLTYGVQCFARYPDHMKQHDFFKSAMPEGYVQERTISFKDDGTYKTRAEVKFEGDTLVNRIELKGIDFKEDGNILGHKLEYNFNSHNVYITADKQKNGIKANFKIRHNVEDGSVQLADHYQQNTPIGDGPVLLPDNHYLSTQSVLSKDPNEKRDHMVLLEFVTAAGITHGMDELYKMSRRNTDAITIHSILDWIED**"
     primer          complement(3619..3668)
                     /label="PR 216 (AP-GFP-MarA-R)"
                     /note="sequence: TGGCGTCAGTATTACGGCGGGACATTTTATACAGTTCGTCCATGCCGTGG"
                     /ApEinfo_revcolor="#84b0dc"
                     /ApEinfo_fwdcolor="#84b0dc"
     misc_feature    3644..3709
                     /label="MarAn20 (IDT-codon-optimised) degradation tag (C-term)"
                     /ApEinfo_revcolor="#75c6a9"
                     /ApEinfo_fwdcolor="#75c6a9"
     misc_feature    3710..3724
                     /label="Suffix"
                     /ApEinfo_revcolor="#b1ff67"
                     /ApEinfo_fwdcolor="#b1ff67"
     primer          complement(3710..3724)
                     /label="PR 74 (SP-Suffix-R)"
                     /note="sequence: CGGGCGTCCCAGCGA"
                     /ApEinfo_revcolor="#84b0dc"
                     /ApEinfo_fwdcolor="#84b0dc"
     misc_feature    3725..3732
                     /label="SbfI"
                     /ApEinfo_revcolor="#ff9ccd"
                     /ApEinfo_fwdcolor="#ff9ccd"
     misc_feature    3733..3793
                     /label="L3S2P21 Terminator"
                     /ApEinfo_revcolor="#b4abac"
                     /ApEinfo_fwdcolor="#b4abac"
     primer          3733..3852
                     /label="PR 97 (Term+spacer2.5)"
                     /note="sequence: CTCGGTACCAAATTCCAGAAAAGAGGCCTCCCGAAAGGGGGGCCTTTTTTCGTTTTGGTCCTAATAGATAAAGGATAGGTCTGGTAGTGTTGTTCGTTCTCGCAGGTAAATCAATAATAC"
                     /ApEinfo_revcolor="#c6c9d1"
                     /ApEinfo_fwdcolor="#c6c9d1"
     misc_feature    3794..3993
                     /label="2018mar28_200bpSpacer2.5"
                     /ApEinfo_revcolor="#f8d3a9"
                     /ApEinfo_fwdcolor="#f8d3a9"
     primer          complement(3829..3875)
                     /label="PR 160 (LP-Term+spacer2.5-R)"
                     /note="sequence: TGAAAAGTCTACGGAACTGCTGAGTATTATTGATTTACCTGCGAGAA"
                     /ApEinfo_revcolor="#84b0dc"
                     /ApEinfo_fwdcolor="#84b0dc"
     primer          3851..3890
                     /label="PR 159 (LP-Term+spacer2.5-F)"
                     /note="sequence: ACTCAGCAGTTCCGTAGACTTTTCAGTGGGACAGGGTAGC"
                     /ApEinfo_revcolor="#84b0dc"
                     /ApEinfo_fwdcolor="#84b0dc"
     primer          3852..3878
                     /label="PR 86 (SP-slot3.2-F)"
                     /note="sequence: CTCAGCAGTTCCGTAGACTTTTCAGTG"
                     /ApEinfo_revcolor="#84b0dc"
                     /ApEinfo_fwdcolor="#84b0dc"
     primer          complement(3852..3878)
                     /label="PR 87 /!\/!\ (SP-slot2.2-R) NOT good for SEQUENCING???"
                     /note="sequence: CACTGAAAAGTCTACGGAACTGCTGAG"
                     /ApEinfo_revcolor="#84b0dc"
                     /ApEinfo_fwdcolor="#84b0dc"
     primer          3874..3993
                     /label="PR 93 (spacer2.5end)"
                     /note="sequence: CAGTGGGACAGGGTAGCGATAACAGATAGATTGTAATAAGACACAGTAGGTGCTCGTAGTTGCGTGAAGAGAACCGCTCAGGAAATCCAGTCAGAAGTATTGGTAATCGTTGAAAACTCA"
                     /ApEinfo_revcolor="#c6c9d1"
                     /ApEinfo_fwdcolor="#c6c9d1"
     primer          3965..3993
                     /label="PR 269 (AP-pN3.2-F)"
                     /note="sequence: cgcacatttccccgaaaagtgccacctGAATTCAGAAGTATTGGTAATCGTTGAAAACTCA"
                     /ApEinfo_revcolor="#84b0dc"
                     /ApEinfo_fwdcolor="#84b0dc"
     primer          3966..4014
                     /label="PR 20 (LP-SalPspa2.5-F)"
                     /note="sequence: AGAAGTATTGGTAATCGTTGAAAACTCAGTCGACCAGCCTGCGGTCCGG"
                     /ApEinfo_revcolor="#f58a5e"
                     /ApEinfo_fwdcolor="#f58a5e"
     primer          complement(3981..3999)
                     /label="PR 266 (AP-pN2.2-R)"
                     /note="sequence: ATGCTAGTTATTGCTCAGCGGTGGCAGCAGTCGACTGAGTTTTCAACG"
                     /ApEinfo_revcolor="#84b0dc"
                     /ApEinfo_fwdcolor="#84b0dc"
     misc_feature    3994..3999
                     /label="SalI"
                     /ApEinfo_revcolor="#ff9ccd"
                     /ApEinfo_fwdcolor="#ff9ccd"
     misc_feature    4000..4014
                     /label="Prefix"
                     /ApEinfo_revcolor="#b1ff67"
                     /ApEinfo_fwdcolor="#b1ff67"
     primer          4000..4085
                     /label="PR 419 (P(lux)R 54% bC-F)"
                     /note="sequence: CAGCCTGCGGTCCGGacctgtaggatcgtacaTgCTGACAttgtgagcggataacaaTACTGTttcttcaaTCGCTGGGACGCCCG"
                     /ApEinfo_revcolor="#c6c9d1"
                     /ApEinfo_fwdcolor="#c6c9d1"
     misc_feature    4015..4033
                     /label="LuxR binding site"
                     /ApEinfo_revcolor="#f58a5e"
                     /ApEinfo_fwdcolor="#f58a5e"
     misc_feature    4015..4070
                     /label="P(Lux)R 54% rel. str. bC- LuxR&AHL-regulated prom."
                     /ApEinfo_revcolor="#ffef86"
                     /ApEinfo_fwdcolor="#ffef86"
     misc_feature    4017..4019
                     /label="LuxR bind motive"
                     /ApEinfo_revcolor="#f58a5e"
                     /ApEinfo_fwdcolor="#f58a5e"
     misc_feature    4030..4032
                     /label="LuxR bind motive"
                     /ApEinfo_revcolor="#f58a5e"
                     /ApEinfo_fwdcolor="#f58a5e"
     misc_feature    4034..4039
                     /label="-35 (pBAD)"
                     /ApEinfo_revcolor="#b1ff67"
                     /ApEinfo_fwdcolor="#b1ff67"
     misc_feature    4057..4062
                     /label="-10 (pBAD)"
                     /ApEinfo_revcolor="#b1ff67"
                     /ApEinfo_fwdcolor="#b1ff67"
     misc_feature    4071..4085
                     /label="Suffix"
                     /ApEinfo_revcolor="#b1ff67"
                     /ApEinfo_fwdcolor="#b1ff67"
     primer          complement(4071..4115)
                     /label="PR 5 (LP-VL17ma22_17-R)"
                     /note="sequence: TTCAACAGTATTGGGTCTGATAAGCACTACCGGGCGTCCCAGCGA"
                     /ApEinfo_revcolor="#f58a5e"
                     /ApEinfo_fwdcolor="#f58a5e"
     misc_feature    4086..4115
                     /label="VL2017mar22_17"
                     /ApEinfo_revcolor="#f8d3a9"
                     /ApEinfo_fwdcolor="#f8d3a9"
     primer          4086..4130
                     /label="PR 6 (LP-VL17ma22_17-F)"
                     /note="sequence: GTAGTGCTTATCAGACCCAATACTGTTGAACAGCCTGCGGTCCGG"
                     /ApEinfo_revcolor="#f58a5e"
                     /ApEinfo_fwdcolor="#f58a5e"
     misc_feature    4116..4130
                     /label="Prefix"
                     /ApEinfo_revcolor="#b1ff67"
                     /ApEinfo_fwdcolor="#b1ff67"
     primer          4116..4291
                     /label="PR 105 (ds010_v2 (sgRNA-1_v2))"
                     /note="sequence: CAGCCTGCGGTCCGGGTTCACTGCCGTATAGGCAGTCTCAAGCTAGACTCTAGTGGTTTcAGAGCTATGCTGGAAACAGCATAGCAAGTTgAAATAAGGCTAGTCCGTTATCAACTTGAAAAAGTGGCACCGAGTCGGTGCGTTCACTGCCGTATAGGCAGTCGCTGGGACGCCCG"
                     /ApEinfo_revcolor="#c6c9d1"
                     /ApEinfo_fwdcolor="#c6c9d1"
     misc_feature    4131..4150
                     /label="Csy4 cut site - Tsai et al 2014"
                     /ApEinfo_revcolor="#c7b0e3"
                     /ApEinfo_fwdcolor="#c7b0e3"
     misc_feature    4136..4150
                     /label="Csy4 minimal cut motif"
                     /ApEinfo_revcolor="#c7b0e3"
                     /ApEinfo_fwdcolor="#c7b0e3"
     misc_feature    4150..4150
                     /label="Csy4 cuts after this G"
                     /ApEinfo_revcolor="#f58a5e"
                     /ApEinfo_fwdcolor="#f58a5e"
     misc_feature    4151..4170
                     /label="orthogonal gRNA-1 (Didovyk et al 2015)"
                     /ApEinfo_revcolor="#b7e6d7"
                     /ApEinfo_fwdcolor="#b7e6d7"
     misc_feature    4151..4256
                     /label="sgRNA-1 (orthogonal set from Didovyk et al 2015)"
                     /ApEinfo_revcolor="#84b0dc"
                     /ApEinfo_fwdcolor="#84b0dc"
     misc_feature    4171..4256
                     /label="sgRNA(constant) optimised (Dang et al 2015) without terminator"
                     /ApEinfo_revcolor="#d6b295"
                     /ApEinfo_fwdcolor="#d6b295"
     misc_feature    4175..4175
                     /label="T->C change to optimise (Dang et al 2015)"
                     /ApEinfo_revcolor="#b1ff67"
                     /ApEinfo_fwdcolor="#b1ff67"
     misc_feature    4183..4187
                     /label="extended hairpin (Dang et al 2015)"
                     /ApEinfo_revcolor="#f58a5e"
                     /ApEinfo_fwdcolor="#f58a5e"
     misc_feature    4188..4191
                     /label="loop"
                     /ApEinfo_revcolor="#b4abac"
                     /ApEinfo_fwdcolor="#b4abac"
     misc_feature    complement(4192..4196)
                     /label="extended hairpin (Dang et al 2015)"
                     /ApEinfo_revcolor="#f58a5e"
                     /ApEinfo_fwdcolor="#f58a5e"
     misc_feature    4201..4203
                     /label="not annealing"
                     /ApEinfo_revcolor="#ffef86"
                     /ApEinfo_fwdcolor="#ffef86"
     misc_feature    complement(4206..4206)
                     /label="T->C change to optimise (Dang et al 2015)"
                     /ApEinfo_revcolor="#b1ff67"
                     /ApEinfo_fwdcolor="#b1ff67"
     misc_feature    4257..4276
                     /label="Csy4 cut site - Tsai et al 2014"
                     /ApEinfo_revcolor="#c7b0e3"
                     /ApEinfo_fwdcolor="#c7b0e3"
     misc_feature    4262..4276
                     /label="Csy4 minimal cut motif"
                     /ApEinfo_revcolor="#c7b0e3"
                     /ApEinfo_fwdcolor="#c7b0e3"
     misc_feature    4276..4276
                     /label="Csy4 cuts after this G"
                     /ApEinfo_revcolor="#f58a5e"
                     /ApEinfo_fwdcolor="#f58a5e"
     misc_feature    4277..4291
                     /label="Suffix"
                     /ApEinfo_revcolor="#b1ff67"
                     /ApEinfo_fwdcolor="#b1ff67"
     primer          complement(4277..4325)
                     /label="PR 23 (LP-mar22_11AatS-R)"
                     /note="sequence: CTTCAGTTTCCAACGACGAGTGTAATAGGACGTCCGGGCGTCCCAGCGA"
                     /ApEinfo_revcolor="#f58a5e"
                     /ApEinfo_fwdcolor="#f58a5e"
     misc_feature    4292..4297
                     /label="AatII"
                     /ApEinfo_revcolor="#ff9ccd"
                     /ApEinfo_fwdcolor="#ff9ccd"
     misc_feature    4298..4327
                     /label="VL2017mar22_11"
                     /ApEinfo_revcolor="#f8d3a9"
                     /ApEinfo_fwdcolor="#f8d3a9"
     misc_feature    4328..4342
                     /label="Prefix"
                     /ApEinfo_revcolor="#b1ff67"
                     /ApEinfo_fwdcolor="#b1ff67"
     misc_feature    4343..4362
                     /label="Csy4 cut site - Tsai et al 2014"
                     /ApEinfo_revcolor="#c7b0e3"
                     /ApEinfo_fwdcolor="#c7b0e3"
     misc_feature    4348..4362
                     /label="Csy4 minimal cut motif"
                     /ApEinfo_revcolor="#c7b0e3"
                     /ApEinfo_fwdcolor="#c7b0e3"
     misc_feature    4362..4362
                     /label="Csy4 cuts after this G"
                     /ApEinfo_revcolor="#f58a5e"
                     /ApEinfo_fwdcolor="#f58a5e"
     misc_feature    4363..4396
                     /label="RBS (from mCherry in pAND-mCherry-coGFP)"
                     /ApEinfo_revcolor="#7ea7d8"
                     /ApEinfo_fwdcolor="#7ea7d8"
     misc_feature    4384..4389
                     /label="Shine-Dalgarno ?"
                     /ApEinfo_revcolor="#fdc68a"
                     /ApEinfo_fwdcolor="#fdc68a"
     misc_feature    4397..4606
                     /label="RepA70 (IDT-codon-optimised) degradation tag (N-term)"
                     /ApEinfo_revcolor="#75c6a9"
                     /ApEinfo_fwdcolor="#75c6a9"
     CDS             4397..5332
                     /label="Translation 4397-5332"
                     /translation="MNQSFISDILYADIESKAKELTVNSNNTVQPVALMRLGVFVPKPSKSKGESKEIDATKAFSQLEIAKAEGMVSKGEENNMALIKENMHMKLYMEGTVNNHHFKCTSEGEGKPYEGTQTMRIKAVEGGPLPFAFDILATSFMYGSKTFINHTQGIPDFFKQSFPEGFTWERVTTYEDGGVLTATQDTSLQDGCLIYNVKIRGVNFPSNGPVMQKKTLGWEASTETLYPADGGLEGRADMALKLVGGGHLICNLKTTYRSKKPAKNLKMPGVYYVDRRLERIKEADKETYVEQHEVAVARYCDLPSKLGHRV**"
     misc_feature    4607..4639
                     /label="mCherry N-terminus (aa 1-11)"
                     /ApEinfo_revcolor="#f58a5e"
                     /ApEinfo_fwdcolor="#f58a5e"
     misc_feature    4607..5332
                     /label="mKate2 hybrid (Potvin-Trottier et al 2016)"
                     /ApEinfo_revcolor="#d59687"
                     /ApEinfo_fwdcolor="#d59687"
     misc_feature    4619..4639
                     /label="no homology with mKate2"
                     /ApEinfo_revcolor="#f58a5e"
                     /ApEinfo_fwdcolor="#f58a5e"
     misc_feature    5333..5347
                     /label="Suffix"
                     /ApEinfo_revcolor="#b1ff67"
                     /ApEinfo_fwdcolor="#b1ff67"
     misc_feature    5348..5355
                     /label="NotI"
                     /ApEinfo_revcolor="#ff9ccd"
                     /ApEinfo_fwdcolor="#ff9ccd"
     misc_feature    5356..5412
                     /label="ECK120033737 Terminator"
                     /ApEinfo_revcolor="#b4abac"
                     /ApEinfo_fwdcolor="#b4abac"
     misc_feature    5413..5457
                     /label="VL2017mar15_8"
                     /ApEinfo_revcolor="#f8d3a9"
                     /ApEinfo_fwdcolor="#f8d3a9"
     primer          5415..5435
                     /label="PR 88 (SP-slot4-F)"
                     /note="sequence: GCGAACGACGAGTCACTGTTG"
                     /ApEinfo_revcolor="#84b0dc"
                     /ApEinfo_fwdcolor="#84b0dc"
     primer          complement(5415..5435)
                     /label="PR 85 (SP-slot3-R)"
                     /note="sequence: CAACAGTGACTCGTCGTTCGC"
                     /ApEinfo_revcolor="#84b0dc"
                     /ApEinfo_fwdcolor="#84b0dc"
     misc_feature    5458..5463
                     /label="KasI"
                     /ApEinfo_revcolor="#ff9ccd"
                     /ApEinfo_fwdcolor="#ff9ccd"
     misc_feature    5464..5475
                     /label="REspacer2017mar27_15"
                     /ApEinfo_revcolor="#f8d3a9"
                     /ApEinfo_fwdcolor="#f8d3a9"
     misc_feature    5476..5482
                     /label="BbvCI"
                     /ApEinfo_revcolor="#ff9ccd"
                     /ApEinfo_fwdcolor="#ff9ccd"
     primer          5481..5507
                     /label="PR 243 (AP-pCOLAbbAsc-F)"
                     /note="sequence: GCGGCGCGCCTTTGTCGGTGAACGCTC"
                     /ApEinfo_revcolor="#84b0dc"
                     /ApEinfo_fwdcolor="#84b0dc"
     misc_feature    5483..5490
                     /label="AscI"
                     /ApEinfo_revcolor="#ff9ccd"
                     /ApEinfo_fwdcolor="#ff9ccd"
     primer          complement(5494..5513)
                     /label="PR 91 (SP-slot4-R @pCOLA)"
                     /note="sequence: TCAGGAGAGCGTTCACCGAC"
                     /ApEinfo_revcolor="#84b0dc"
                     /ApEinfo_fwdcolor="#84b0dc"
     misc_feature    5607..5634
                     /label="""T2"" terminator ? (Yolanda)"
                     /ApEinfo_revcolor="#c6c9d1"
                     /ApEinfo_fwdcolor="#c6c9d1"
     misc_feature    complement(5607..5650)
                     /label="terminator ? (ARNold-predicted)"
                     /ApEinfo_revcolor="#c6c9d1"
                     /ApEinfo_fwdcolor="#c6c9d1"
     misc_feature    5609..5651
                     /label="terminator ? (ARNold-predicted)"
                     /ApEinfo_revcolor="#c6c9d1"
                     /ApEinfo_fwdcolor="#c6c9d1"
     gene            complement(5831..12)
                     /label="KanR"
                     /ApEinfo_revcolor="#d6b295"
                     /ApEinfo_fwdcolor="#d6b295"
ORIGIN
        1 aatatggctc atactcttcc tttttcaata ttattgaagc atttatcagg gttattgtct
       61 catgagcgga tacatatttg aatgtattta gaaaaataaa caaataggca tgctagcgca
      121 gaaacgtcct agaagatgcc aggaggatac ttagcagaga gacaataagg ccggagcgaa
      181 gccgtttttc cataggctcc gcccccctga cgaacatcac gaaatctgac gctcaaatca
      241 gtggtggcga aacccgacag gactataaag ataccaggcg tttccccctg atggctccct
      301 cttgcgctct cctgttcccg tcctgcggcg tccgtgttgt ggtggaggct ttacccaaat
      361 caccacgtcc cgttccgtgt agacagttcg ctccaagctg ggctgtgtgc aagaaccccc
      421 cgttcagccc gactgctgcg ccttatccgg taactatcat cttgagtcca acccggaaag
      481 acacgacaaa acgccactgg cagcagccat tggtaactga gaattagtgg atttagatat
      541 cgagagtctt gaagtggtgg cctaacagag gctacactga aaggacagta tttggtatct
      601 gcgctccact aaagccagtt accaggttaa gcagttcccc aactgactta accttcgatc
      661 aaaccgcctc cccaggcggt tttttcgttt acagagcagg agattacgac gatcgtaaaa
      721 ggatctcaag aagatccttt acggattccc gacaccatca ctctagattt cagtgcaatt
      781 tatctcttca aatgtagcac ctgaagtcag ccccatacga tataagttgt aattctcatg
      841 ttagtcatgc cccgcgccca ccggaaggag ctgactgggt tgCTCCTAgG GTCTGATTCG
      901 TTACCAATTA TGACAACTTG ACGGCTACAT CATTCACTTT TTCTTCACAA CCGGCACGGA
      961 ACTCGCTCGG GCTGGCCCCG GTGCATTTTT TAAATACCCG CGAGAAATAG AGTTGATCGT
     1021 CAAAACCAAC ATTGCGACCG ACGGTGGCGA TAGGCATCCG GGTGGTGCTC AAAAGCAGCT
     1081 TCGCCTGGCT GATACGTTGG TCCTCGCGCC AGCTTAAGAC GCTAATCCCT AACTGCTGGC
     1141 GGAAAAGATG TGACAGACGC GACGGCGACA AGCAAACATG CTGTGCGACG CTGGCGATAT
     1201 CAAAATTGCT GTCTGCCAGG TGATCGCTGA TGTACTGACA AGCCTCGCGT ACCCGATTAT
     1261 CCATCGGTGG ATGGAGCGAC TCGTTAATCG CTTCCATGCG CCGCAGTAAC AATTGCTCAA
     1321 GCAGATTTAT CGCCAGCAGC TCCGAATAGC GCCCTTCCCC TTGCCCGGCG TTAATGATTT
     1381 GCCCAAACAG GTCGCTGAAA TGCGGCTGGT GCGCTTCATC CGGGCGAAAG AACCCCGTAT
     1441 TGGCAAATAT TGACGGCCAG TTAAGCCATT CATGCCAGTA GGCGCGCGGA CGAAAGTAAA
     1501 CCCACTGGTG ATACCATTCG CGAGCCTCCG GATGACGACC GTAGTGATGA ATCTCTCCTG
     1561 GCGGGAACAG CAAAATATCA CCCGGTCGGC AAACAAATTC TCGTCCCTGA TTTTTCACCA
     1621 CCCCCTGACC GCGAATGGTG AGATTGAGAA TATAACCTTT CATTCCCAGC GGTCGGTCGA
     1681 TAAAAAAATC GAGATAACCG TTGGCCTCAA TCGGCGTTAA ACCCGCCACC AGATGGGCAT
     1741 TAAACGAGTA TCCCGGCAGC AGGGGATCAT TTTGCGCTTC AGCCATACTT TTCATACTCC
     1801 CGCCATTCAG AGAAGAAACC AATTGTCCAT ATTGCATCAG ACATTGCCGT CACTGCGTCT
     1861 TTTACTGGCT CTTCTCGCTA ACCAAACCGG TAACCCCGCT TATTAAAAGC ATTCTGTAAC
     1921 AAAGCGGGAC CAAAGCCATG ACAAAAACGC GTAACAAAAG TGTCTATAAT CACGGCAGAA
     1981 AAGTCCACAT TGATTATTTG CACGGCGTCA CACTTTGCTA TGCCATAGCA TTTTTATCCA
     2041 TAAGATTAGC GGtTCCTACC TGACGCTTTT TATCGCAACT CTCTACTGTT TCTCCATACC
     2101 GAATTCATAG GATAGATTCT GGAAACTTTA CCGTCCGAGC TCCAGCCTGC GGTCCGGGTT
     2161 CACTGCCGTA TAGGCAGTTG TGTCCAGAAC GCTCCGTGTT TTAGAGCTAG AAATAGCAAG
     2221 TTAAAATAAG GCTAGTCCGT TATCAACTTG AAAAAGTGGC ACATGAGGAT CACCCATGTG
     2281 CTTTTTTTGT TCACTGCCGT ATAGGCAGTC GCTGGGACGC CCGCCATGGT TCAGCCAAAA
     2341 AACTTAAGAC CGCCGGTCTT GTCCACTACC TTGCAGTAAT GCGGTGGACA GGATCGGCGG
     2401 TTTTCTTTTC TCTTCTCAAT TCTTCTGACC TGTAACGAAT AATAGATAGT AAAGTAGTCT
     2461 CCGATTGAGT TTTCTCTGCC GAGTCCCACC CAGTTCTGTG ATTTCAGTAA GTTGGTAATT
     2521 GATACACTGT TGCGAGAACT GCTGCCTGGT AGTAGATAGG TTGTTATTGA GTAAGAAGGT
     2581 AAAGTGAACG AAATCCCTGA AACTGAGACT GTAGAAAATA AGCTTCAGCC TGCGGTCCGG
     2641 CCTACGGAGC GTTCTGGACA CAACGTCGTC TTGAAGTTGC GATTATAGAT TGACAGCTAG
     2701 CTCAGTCCTA GGGATTGTGC TAGCGATCGC TGGGACGCCC GAGTGACGAC TGCGAAGTAA
     2761 CCTCTATTTA TCAGCCTGCG GTCCGGccaC ACTAGAGTCT AGCTTGAGAT CGCTGGGACG
     2821 CCCGGGATCC AAGAGATTTC TACACGATTG AGCACTGTCT CAGCCTGCGG TCCGGGTTCA
     2881 CTGCCGTATA GGCAGTAATT TTGTTTAACT TTAAGAAGGA GATATACATA TGCGTAAAGG
     2941 CGAAGAACTG TTTACCGGTG TGGTTCCGAT TCTGGTGGAA CTGGACGGCG ATGTTAATGG
     3001 TCATAAATTC AGTGTTCGCG GCGAAGGTGA AGGCGATGCG ACGAACGGCA AACTGACCCT
     3061 GAAATTTATC TGCACCACGG GTAAACTGCC GGTCCCGTGG CCGACGCTGG TGACCACGCT
     3121 GACCTATGGC GTTCAATGTT TTGCGCGTTA CCCGGATCAC ATGAAACAGC ACGACTTTTT
     3181 CAAATCGGCC ATGCCGGAAG GCTATGTGCA GGAACGTACG ATTAGCTTTA AAGACGATGG
     3241 TACGTATAAA ACCCGCGCGG AAGTGAAATT CGAAGGCGAT ACCCTGGTTA ACCGTATCGA
     3301 ACTGAAAGGT ATCGATTTCA AAGAAGACGG CAATATTCTG GGTCATAAAC TGGAATATAA
     3361 CTTCAATTCC CACAACGTGT ACATCACCGC GGATAAACAG AAAAACGGCA TTAAAGCCAA
     3421 TTTCAAAATC CGCCATAATG TGGAAGATGG TAGCGTTCAG CTGGCCGACC ACTATCAGCA
     3481 AAACACGCCG ATTGGTGATG GCCCGGTCCT GCTGCCGGAC AATCACTACC TGAGTACCCA
     3541 GTCCGTGCTG TCAAAAGATC CGAACGAAAA ACGTGACCAC ATGGTCCTGC TGGAATTTGT
     3601 GACGGCTGCG GGTATCACCC ACGGCATGGA CGAACTGTAT AAAATGTCCC GCCGTAATAC
     3661 TGACGCCATC ACAATCCACA GCATCCTGGA TTGGATTGAA GACTAATAAT CGCTGGGACG
     3721 CCCGCCTGCA GGCTCGGTAC CAAATTCCAG AAAAGAGGCC TCCCGAAAGG GGGGCCTTTT
     3781 TTCGTTTTGG TCCTAATAGA TAAAGGATAG GTCTGGTAGT GTTGTTCGTT CTCGCAGGTA
     3841 AATCAATAAT ACTCAGCAGT TCCGTAGACT TTTCAGTGGG ACAGGGTAGC GATAACAGAT
     3901 AGATTGTAAT AAGACACAGT AGGTGCTCGT AGTTGCGTGA AGAGAACCGC TCAGGAAATC
     3961 CAGTCAGAAG TATTGGTAAT CGTTGAAAAC TCAGTCGACC AGCCTGCGGT CCGGacctgt
     4021 aggatcgtac aTgCTGACAt tgtgagcgga taacaaTACT GTttcttcaa TCGCTGGGAC
     4081 GCCCGGTAGT GCTTATCAGA CCCAATACTG TTGAACAGCC TGCGGTCCGG GTTCACTGCC
     4141 GTATAGGCAG TCTCAAGCTA GACTCTAGTG GTTTcAGAGC TATGCTGGAA ACAGCATAGC
     4201 AAGTTgAAAT AAGGCTAGTC CGTTATCAAC TTGAAAAAGT GGCACCGAGT CGGTGCGTTC
     4261 ACTGCCGTAT AGGCAGTCGC TGGGACGCCC GGACGTCCTA TTACACTCGT CGTTGGAAAC
     4321 TGAAGATCAG CCTGCGGTCC GGGTTCACTG CCGTATAGGC AGTAATTTTG TTTAACTTTA
     4381 AGAAGGAGAT ATACATATGA ATCAGTCATT CATCTCGGAC ATCTTATATG CCGACATCGA
     4441 ATCGAAGGCT AAGGAACTTA CAGTCAATTC CAACAATACT GTCCAGCCGG TCGCGCTTAT
     4501 GCGCTTAGGA GTTTTCGTTC CCAAACCTTC CAAGAGCAAA GGAGAAAGTA AGGAAATTGA
     4561 CGCCACCAAA GCCTTCTCTC AACTGGAGAT TGCTAAAGCA GAGGGCatgg ttagtaaagg
     4621 agaagaaaat aacatggcaC TGATTAAGGA GAACATGCAC ATGAAGCTGT ACATGGAGGG
     4681 CACCGTGAAC AACCACCACT TCAAGTGCAC ATCCGAGGGC GAAGGCAAGC CCTACGAGGG
     4741 CACCCAGACC ATGAGAATCA AGgccGTCGA GGGCGGCCCT CTCCCCTTCG CCTTCGACAT
     4801 CCTGGCTACC AGCTTCATGT ACGGCAGCAA AACCTTCATC AACCACACCC AGGGCATCCC
     4861 CGACTTCTTT AAGCAGTCCT TCCCTGAGGG CTTCACATGG GAGAGAGTCA CCACATACGA
     4921 AGACGGGGGC GTGCTGACCG CTACCCAGGA CACCAGCCTC CAGGACGGCT GCCTCATCTA
     4981 CAACGTCAAG ATCAGAGGGG TGAACTTCCC ATCCAACGGC CCTGTGATGC AGAAGAAAAC
     5041 ACTCGGCTGG GAGGCCTCCA CCGAGaccCT GTACCCCGCT GACGGCGGCC TGGAAGGCAG
     5101 AgcCGACATG GCCCTGAAGC TCGTGGGCGG GGGCCACCTG ATCTGCAACT TGAAGACCAC
     5161 ATACAGATCC AAGAAACCCG CTAAGAACCT CAAGATGCCC GGCGTCTACT ATGTGGACAG
     5221 AAGACTGGAA AGAATCAAGG AGGCCGACAA AGAGACCTAC GTCGAGCAGC ACGAGGTGGC
     5281 TGTGGCCAGA TACTGCGACC TCCCTAGCAA ACTGGGGCAC AgAgtctaAT AATCGCTGGG
     5341 ACGCCCGGCG GCCGCggaaa cacagAAAAA AGCCCGCACC TGACAGTGCG GGCTTTTTTT
     5401 TTcgaccaaa ggTAGCGAAC GACGAGTCAC TGTTGAGGAT AAATACTTTC TCTACTAGGC
     5461 GCCTGTTACA CAGGTCCTCA GCGGCGCGCC TTTGTCGGTG AACGCTCTCC TGAGTAGGAC
     5521 AAATCCGCCG GGAGCGGATT TGAACGTTGT GAAGCAACGG CCCGGAGGGT GGCGGGCAGG
     5581 ACGCCCGCCA TAAACTGCCA GGCATCAAAC TAAGCAGAAG GCCATCCTGA CGGATGGCCT
     5641 TTTTGCGTTT CAGATCTACC GGTaaaccag caatagacat aagcggctat ttaacgaccc
     5701 tgccctgaac cgacgacaag ctgacgaccg ggtctccgca agtggcactt ttcggggaaa
     5761 tgtgcgcgga acccctattt gtttattttt ctaaatacat tcaaatatgt atccgctcat
     5821 gaattaattc ttagaaaaac tcatcgagca tcaaatgaaa ctgcaattta ttcatatcag
     5881 gattatcaat accatatttt tgaaaaagcc gtttctgtaa tgaaggagaa aactcaccga
     5941 ggcagttcca taggatggca agatcctggt atcggtctgc gattccgact cgtccaacat
     6001 caatacaacc tattaatttc ccctcgtcaa aaataaggtt atcaagtgag aaatcaccat
     6061 gagtgacgac tgaatccggt gagaatggca aaagtttatg catttctttc cagacttgtt
     6121 caacaggcca gccattacgc tcgtcatcaa aatcactcgc atcaaccaaa ccgttattca
     6181 ttcgtgattg cgcctgagcg agacgaaata cgcggtcgct gttaaaagga caattacaaa
     6241 caggaatcga atgcaaccgg cgcaggaaca ctgccagcgc atcaacaata ttttcacctg
     6301 aatcaggata ttcttctaat acctggaatg ctgttttccc ggggatcgca gtggtgagta
     6361 accatgcatc atcaggagta cggataaaat gcttgatggt cggaagaggc ataaattccg
     6421 tcagccagtt tagtctgacc atctcatctg taacatcatt ggcaacgcta cctttgccat
     6481 gtttcagaaa caactctggc gcatcgggct tcccatacaa tcgatagatt gtcgcacctg
     6541 attgcccgac attatcgcga gcccatttat acccatataa atcagcatcc atgttggaat
     6601 ttaatcgcgg cctagagcaa gacgtttccc gttg
//
