# Supplementary material for: Synthetic Gene Circuits Combining CRISPR Interference and CRISPR Activation in E. coli: Importance of Equal Guide RNA Binding Affinities to Avoid Context-Dependent Effects
Source: ACS Synth Biol. 2023 Oct 9;12(10):3064–71. doi: 10.1021/acssynbio.3c00375 (PMC10594877; doi:10.1021/acssynbio.3c00375)
Supplement: Supplementary file 2 — sb3c00375_si_002.zip [file sb3c00375_si_002.zip › plasmids/pet_mcp-sox-v2-119.gb]

LOCUS       pET_MCP-Sox_v2_-stronge 4141 bp ds-DNA     circular     15-MAR-2021
DEFINITION  .
COMMENT     Imported using the Genbank importer. File name: 3 pET-MCS.gbk
FEATURES             Location/Qualifiers
     oriT            complement(735..1354)
                     /label="pBR322 ori"
                     /ApEinfo_revcolor="#c6c9d1"
                     /ApEinfo_fwdcolor="#c6c9d1"
     gene            complement(1512..2369)
                     /label="AmpR"
                     /ApEinfo_revcolor="#75c6a9"
                     /ApEinfo_fwdcolor="#75c6a9"
     Site            2506..2507
                     /label="XhoI"
                     /ApEinfo_revcolor="#9eafd2"
                     /ApEinfo_fwdcolor="#9eafd2"
     Site            2506..2511
                     /label="XhoI"
                     /ApEinfo_revcolor="#84b0dc"
                     /ApEinfo_fwdcolor="#84b0dc"
     primer          2561..2582
                     /label="Seq_1_f"
                     /note="sequence: GTTGAGTTACCTGCAGCGATTG"
                     /ApEinfo_revcolor="#f58a5e"
                     /ApEinfo_fwdcolor="#f58a5e"
     primer          complement(2561..2582)
                     /label="PR 100 (YolandaMCS-Seq_1_r)"
                     /note="sequence: CAATCGCTGCAGGTAACTCAAC"
                     /ApEinfo_revcolor="#84b0dc"
                     /ApEinfo_fwdcolor="#84b0dc"
     primer          2579..2653
                     /label="ICV140"
                     /note="sequence: ATTGTactagtTgcggccgcTTGACAGCTAGCTCAGTCCTAGGTATAATGCTAGCggtaccattaaagaggagaa"
                     /ApEinfo_revcolor="#b7e6d7"
                     /ApEinfo_fwdcolor="#b7e6d7"
     primer          complement(2584..2598)
                     /label="ICV127"
                     /note="sequence: gcggccgcAactagt"
                     /ApEinfo_revcolor="#f8d3a9"
                     /ApEinfo_fwdcolor="#f8d3a9"
     misc_feature    2591..2598
                     /label="not1"
                     /ApEinfo_revcolor="#b7e6d7"
                     /ApEinfo_fwdcolor="#b7e6d7"
     misc_feature    2599..2633
                     /label="P(BBa_J23119) - strongest"
                     /ApEinfo_revcolor="#ffef86"
                     /ApEinfo_fwdcolor="#ffef86"
     primer          2634..2660
                     /label="PR 276 (AP-RBS-F)"
                     /note="sequence: ggtaccattaaagaggagaaagaattc"
                     /ApEinfo_revcolor="#84b0dc"
                     /ApEinfo_fwdcolor="#84b0dc"
     RBS             2634..2660
                     /label="RBS_invertedRE (Niederholtmeyer et al 2015)"
                     /ApEinfo_revcolor="#9eafd2"
                     /ApEinfo_fwdcolor="#9eafd2"
     misc_feature    2655..2660
                     /label="EcoRI <--> KpnI inversio to remove NcoI site"
                     /ApEinfo_revcolor="#ff9ccd"
                     /ApEinfo_fwdcolor="#ff9ccd"
     misc_feature    2661..3356
                     /label="MCP-(5aa)-SoxR93A"
                     /ApEinfo_revcolor="#7bcdc8"
                     /ApEinfo_fwdcolor="#7bcdc8"
     CDS             2661..3356
                     /label="Translation 2661-3356"
                     /translation="MGPASNFTQFVLVDNGGTGDVTVAPSNFANGIAEWISSNSRSQAYKVTCSVRQSSAQNRKYTIKVEVPKGAWRSYLNMELTIPIFATNSDCELIVKAMQGLLKDGNPIPSAIAANSGIYGGGGSMSHQKIIQDLIAWIDEHIDQPLNIDVVAKKSGYSKWYLQRMFRTVTHQTLGDYIRQRRLLLAAVELRTTERPIFDIAMDLGYVSQQTFSRVFARQFDRTPSDYRHRL*"
     primer          complement(3342..3384)
                     /label="ICV126"
                     /note="sequence: GTCCAAGCGATTGCTGAGGTCCTGCAGGttaCAGACGATGACG"
                     /ApEinfo_revcolor="#d6b295"
                     /ApEinfo_fwdcolor="#d6b295"
     misc_feature    3357..3364
                     /label="sbf1"
                     /ApEinfo_revcolor="#c7b0e3"
                     /ApEinfo_fwdcolor="#c7b0e3"
     primer          3357..3371
                     /label="ICV128"
                     /note="sequence: CCTGCAGGACCTCAG"
                     /ApEinfo_revcolor="#c7b0e3"
                     /ApEinfo_fwdcolor="#c7b0e3"
     primer          complement(3372..3392)
                     /label="RAV-90 Seq R mcherry"
                     /note="sequence: GAAAGCTGGTCCAAGCGATTG"
                     /ApEinfo_revcolor="#b1ff67"
                     /ApEinfo_fwdcolor="#b1ff67"
     misc_feature    3398..3403
                     /label="kpni"
                     /ApEinfo_revcolor="#c6c9d1"
                     /ApEinfo_fwdcolor="#c6c9d1"
     misc_feature    3414..3419
                     /label="bamhi"
                     /ApEinfo_revcolor="#f58a5e"
                     /ApEinfo_fwdcolor="#f58a5e"
     primer          complement(3427..3445)
                     /label="Seq_3_r"
                     /note="sequence: GTGGCGATTAGCGAATGAG"
                     /ApEinfo_revcolor="#f58a5e"
                     /ApEinfo_fwdcolor="#f58a5e"
     primer          complement(3490..3510)
                     /label="seq_4_r"
                     /note="sequence: GCTAGTTATTGCTCAGCGGtg"
                     /ApEinfo_revcolor="#f58a5e"
                     /ApEinfo_fwdcolor="#f58a5e"
     primer          complement(3576..3595)
                     /label="PR 90 (SP-slot4-R @pCDF)"
                     /note="sequence: CCCAGTCTTCCGACTGAGCC"
                     /ApEinfo_revcolor="#84b0dc"
                     /ApEinfo_fwdcolor="#84b0dc"
     Site            3776..3777
                     /label="BglII"
                     /ApEinfo_revcolor="#ffef86"
                     /ApEinfo_fwdcolor="#ffef86"
     Site            3776..3781
                     /label="BglII"
                     /ApEinfo_revcolor="#85dae9"
                     /ApEinfo_fwdcolor="#85dae9"
ORIGIN
        1 gtttaccctc acaacgttcc agtaaccggg catgttcatc atcagtaacc cgtatcgtga
       61 gcatcctctc tcgtttcatc ggtatcatta cccccatgaa cagaaatccc ccttacacgg
      121 aggcatcagt gaccaaacag gaaaaaaccg cccttaacat ggcccgcttt atcagaagcc
      181 agacattaac gcttctggag aaactcaacg agctggacgc ggatgaacag gcagacatct
      241 gtgaatcgct tcacgaccac gctgatgagc tttaccgcag ctgcctcgcg cgtttcggtg
      301 atgacggtga aaacctctga cacatgcagc tcccggagac ggtcacagct tgtctgtaag
      361 cggatgccgg gagcagacaa gcccgtcagg gcgcgtcagc gggtgttggc gggtgtcggg
      421 gcgcagccat gacccagtca cgtagcgata gcggagtgta tactggctta actatgcggc
      481 atcagagcag attgtactga gagtgcacca tatatgcggt gtgaaatacc gcacagatgc
      541 gtaaggagaa aataccgcat caggcgctct tccgcttcct cgctcactga ctcgctgcgc
      601 tcggtcgttc ggctgcggcg agcggtatca gctcactcaa aggcggtaat acggttatcc
      661 acagaatcag gggataacgc aggaaagaac atgtgagcaa aaggccagca aaaggccagg
      721 aaccgtaaaa aggccgcgtt gctggcgttt ttccataggc tccgcccccc tgacgagcat
      781 cacaaaaatc gacgctcaag tcagaggtgg cgaaacccga caggactata aagataccag
      841 gcgtttcccc ctggaagctc cctcgtgcgc tctcctgttc cgaccctgcc gcttaccgga
      901 tacctgtccg cctttctccc ttcgggaagc gtggcgcttt ctcatagctc acgctgtagg
      961 tatctcagtt cggtgtaggt cgttcgctcc aagctgggct gtgtgcacga accccccgtt
     1021 cagcccgacc gctgcgcctt atccggtaac tatcgtcttg agtccaaccc ggtaagacac
     1081 gacttatcgc cactggcagc agccactggt aacaggatta gcagagcgag gtatgtaggc
     1141 ggtgctacag agttcttgaa gtggtggcct aactacggct acactagaag gacagtattt
     1201 ggtatctgcg ctctgctgaa gccagttacc ttcggaaaaa gagttggtag ctcttgatcc
     1261 ggcaaacaaa ccaccgctgg tagcggtggt ttttttgttt gcaagcagca gattacgcgc
     1321 agaaaaaaag gatctcaaga agatcctttg atcttttcta cggggtctga cgctcagtgg
     1381 aacgaaaact cacgttaagg gattttggtc atgagattat caaaaaggat cttcacctag
     1441 atccttttaa attaaaaatg aagttttaaa tcaatctaaa gtatatatga gtaaacttgg
     1501 tctgacagtt accaatgctt aatcagtgag gcacctatct cagcgatctg tctatttcgt
     1561 tcatccatag ttgcctgact ccccgtcgtg tagataacta cgatacggga gggcttacca
     1621 tctggcccca gtgctgcaat gataccgcga gacccacgct caccggctcc agatttatca
     1681 gcaataaacc agccagccgg aagggccgag cgcagaagtg gtcctgcaac tttatccgcc
     1741 tccatccagt ctattaattg ttgccgggaa gctagagtaa gtagttcgcc agttaatagt
     1801 ttgcgcaacg ttgttgccat tgctgcaggc atcgtggtgt cacgctcgtc gtttggtatg
     1861 gcttcattca gctccggttc ccaacgatca aggcgagtta catgatcccc catgttgtgc
     1921 aaaaaagcgg ttagctcctt cggtcctccg atcgttgtca gaagtaagtt ggccgcagtg
     1981 ttatcactca tggttatggc agcactgcat aattctctta ctgtcatgcc atccgtaaga
     2041 tgcttttctg tgactggtga gtactcaacc aagtcattct gagaatagtg tatgcggcga
     2101 ccgagttgct cttgcccggc gtcaacacgg gataataccg cgccacatag cagaacttta
     2161 aaagtgctca tcattggaaa acgttcttcg gggcgaaaac tctcaaggat cttaccgctg
     2221 ttgagatcca gttcgatgta acccactcgt gcacccaact gatcttcagc atcttttact
     2281 ttcaccagcg tttctgggtg agcaaaaaca ggaaggcaaa atgccgcaaa aaagggaata
     2341 agggcgacac ggaaatgttg aatactcata ctcttccttt ttcaatatta ttgaagcatt
     2401 tatcagggtt attgtctcat gagcggatac atatttgaat gtatttagaa aaataaacaa
     2461 ataggggttc cgcgcacatt tccccgaaaa gtgccacctg acgtcCTCGA GtTGTaAAAC
     2521 GACGGCCAgt caattggaat tcATTTCACC CAAGgagctc GTTGAGTTAC CTGCAGCGAT
     2581 TGTactagtT gcggccgcTT GACAGCTAGC TCAGTCCTAG GTATAATGCT AGCggtacca
     2641 ttaaagagga gaaagaattc ATGGGACCAG CGTCGAACTT TACCCAATTC GTTCTTGTCG
     2701 ATAATGGTGG TACAGGCGAT GTCACGGTGG CCCCGTCGAA TTTCGCGAAC GGAATCGCAG
     2761 AGTGGATTTC ATCGAACAGT CGTTCTCAGG CTTATAAAGT AACCTGCAGT GTGCGCCAAT
     2821 CATCCGCGCA GAACCGCAAA TACACAATTA AAGTAGAAGT TCCCAAGGGA GCTTGGCGTT
     2881 CATATCTTAA CATGGAACTT ACGATCCCGA TCTTTGCCAC AAACTCCGAC TGTGAACTGA
     2941 TCGTAAAAGC TATGCAGGGA TTGCTGAAAG ACGGAAATCC TATTCCTAGC GCGATTGCTG
     3001 CGAATAGCGG AATTTATGGT GGTGGTGGGT CGATGAGTCA CCAAAAAATT ATTCAGGATT
     3061 TGATTGCCTG GATTGACGAA CATATCGACC AACCATTAAA CATTGATGTA GTTGCCAAAA
     3121 AGTCGGGTTA TAGCAAATGG TACTTACAAC GCATGTTCCG CACCGTCACG CACCAGACTC
     3181 TGGGTGACTA CATCCGTCAG CGCCGTTTGT TATTGGCTGC AGTCGAACTT CGCACCACGG
     3241 AGCGCCCAAT CTTTGACATC GCGATGGATC TTGGCTATGT CTCGCAGCAG ACTTTTAGTC
     3301 GTGTATTTGC ACGCCAATTT GATCGTACAC CAAGCGACTA TCGTCATCGT CTGtaaCCTG
     3361 CAGGACCTCA GCAATCGCTT GGACCAGCTT TCTTAAGGGT ACCTATTACA GCTGGATCCG
     3421 GCGCCGCTCA TTCGCTAATC GCCACGacgc gtAgtcgacC CGCCAATTCC CATGGGGCGC
     3481 GCCTGCTGCC ACCGCTGAGC AATAACTAGC ATAACCCCTT GGGGCCTCTA AACGGGTCTT
     3541 GAGGGGTTTT TTGCCAGGCA TCAAATAAAA CGAAAGGCTC AGTCGGAAGA CTGGGCCTTT
     3601 CGTTTTATCT GTTGTTTGTC GGTGAACGCT CTCCTGAGTA GGACAAATCC GCCGGGAGCG
     3661 GATTTGAACG TTGTGAAGCA ACGGCCCGGA GGGTGGCGGG CAGGACGCCC GCCATAAACT
     3721 GCCAGGCATC AAACTAAGCA GAAGGCCATC CTGACGGATG GCCTTTTTGC GTTTCagatc
     3781 tcgggcagcg ttgggtcctg gccacgggtg cgcatgatcg tgctcctgtc gttgaggacc
     3841 cggctaggct ggcggggttg ccttactggt tagcagaatg aatcaccgat acgcgagcga
     3901 acgtgaagcg actgctgctg caaaacgtct gcgacctgag caacaacatg aatggtcttc
     3961 ggtttccgtg tttcgtaaag tctggaaacg cggaagtcag cgccctgcac cattatgttc
     4021 cggatctgca tcgcaggatg ctgctggcta ccctgtggaa cacctacatc tgtattaacg
     4081 aagcgctggc attgaccctg agtgattttt ctctggtccc gccgcatcca taccgccagt
     4141 t
//
