# Supplementary material for: Synthetic Gene Circuits Combining CRISPR Interference and CRISPR Activation in E. coli: Importance of Equal Guide RNA Binding Affinities to Avoid Context-Dependent Effects
Source: ACS Synth Biol. 2023 Oct 9;12(10):3064–71. doi: 10.1021/acssynbio.3c00375 (PMC10594877; doi:10.1021/acssynbio.3c00375)
Supplement: Supplementary file 2 — sb3c00375_si_002.zip [file sb3c00375_si_002.zip › plasmids/pj2044-scrna.gb]

LOCUS       pJ2044_scRNA            7464 bp ds-DNA     circular     21-JUN-2022
DEFINITION  .
FEATURES             Location/Qualifiers
     oriT            894..1529
                     /label="ColA ori"
                     /ApEinfo_revcolor="#9eafd2"
                     /ApEinfo_fwdcolor="#9eafd2"
     misc_feature    complement(1422..1463)
                     /label="terminator ? (ARNold-predicted)"
                     /ApEinfo_revcolor="#c6c9d1"
                     /ApEinfo_fwdcolor="#c6c9d1"
     misc_feature    1424..1465
                     /label="terminator ? (ARNold-predicted)"
                     /ApEinfo_revcolor="#c6c9d1"
                     /ApEinfo_fwdcolor="#c6c9d1"
     misc_feature    complement(1481..1520)
                     /label="terminator ? (ARNold-predicted)"
                     /ApEinfo_revcolor="#b4abac"
                     /ApEinfo_fwdcolor="#b4abac"
     misc_feature    complement(1635..1654)
                     /label="XhoI_AvrII_r"
                     /ApEinfo_revcolor="#9eafd2"
                     /ApEinfo_fwdcolor="#9eafd2"
     misc_feature    1661..1661
                     /label="corrected from original file (sequencing revealed that ""g"" was missing)"
                     /ApEinfo_revcolor="#b1ff67"
                     /ApEinfo_fwdcolor="#b1ff67"
     gene            complement(1680..2558)
                     /label="araC"
                     /ApEinfo_revcolor="#d59687"
                     /ApEinfo_fwdcolor="#d59687"
     CDS             complement(1680..2558)
                     /label="Translation 2558-1680"
                     /translation="MAEAQNDPLLPGYSFNAHLVAGLTPIEANGYLDFFIDRPLGMKGYILNLTIRGQGVVKNQGREFVCRPGDILLFPPGEIHHYGRHPEAREWYHQWVYFRPRAYWHEWLNWPSIFANTGFFRPDEAHQPHFSDLFGQIINAGQGEGRYSELLAINLLEQLLLRRMEAINESLHPPMDNRVREACQYISDHLADSNFDIASVAQHVCLSPSRLSHLFRQQLGISVLSWREDQRISQAKLLLSTTRMPIATVGRNVGFDDQLYFSRVFKKCTGASPSEFRAGCEEKVNDVAVKLS*"
     misc_feature    2584..2584
                     /label="corrected from original file (it contained an extra G that is not present in actual ara regulatory region)"
                     /ApEinfo_revcolor="#b1ff67"
                     /ApEinfo_fwdcolor="#b1ff67"
     misc_feature    2588..2603
                     /label="O2 region (pBAD)"
                     /ApEinfo_revcolor="#b1ff67"
                     /ApEinfo_fwdcolor="#b1ff67"
     misc_feature    complement(2722..2722)
                     /label="Transcription start araC (according to Hamilton & Lee 1988)"
                     /ApEinfo_revcolor="#b1ff67"
                     /ApEinfo_fwdcolor="#b1ff67"
     misc_feature    complement(2731..2736)
                     /label="-10 (pC) according to Hamilton & Lee 1988"
                     /ApEinfo_revcolor="#b1ff67"
                     /ApEinfo_fwdcolor="#b1ff67"
     misc_feature    complement(2738..2746)
                     /label="-10 (pC) ? (predicted by Softberry)"
                     /ApEinfo_revcolor="#b7e6d7"
                     /ApEinfo_fwdcolor="#b7e6d7"
     misc_feature    complement(2738..2766)
                     /label="pC promoter ?"
                     /ApEinfo_revcolor="#b1ff67"
                     /ApEinfo_fwdcolor="#b1ff67"
     misc_feature    2745..2766
                     /label="O1 region (pBAD)"
                     /ApEinfo_revcolor="#b1ff67"
                     /ApEinfo_fwdcolor="#b1ff67"
     misc_feature    complement(2754..2759)
                     /label="-35 (pC) according to Hamilton & Lee 1988"
                     /ApEinfo_revcolor="#b1ff67"
                     /ApEinfo_fwdcolor="#b1ff67"
     misc_feature    complement(2761..2766)
                     /label="-35 (pC) ? (predicted by Softberry)"
                     /ApEinfo_revcolor="#b7e6d7"
                     /ApEinfo_fwdcolor="#b7e6d7"
     primer          2763..2785
                     /label="PR 76 (SP-slot1-F 5'PBAD)"
                     /note="sequence: TGATTATTTGCACGGCGTCACAC"
                     /ApEinfo_revcolor="#84b0dc"
                     /ApEinfo_fwdcolor="#84b0dc"
     primer          2774..2790
                     /label="PR 79 (SP-slot1-F CAP)"
                     /note="sequence: ACGGCGTCACACTTTGC"
                     /ApEinfo_revcolor="#84b0dc"
                     /ApEinfo_fwdcolor="#84b0dc"
     misc_feature    2787..2800
                     /label="CAP binding site (pBAD)"
                     /ApEinfo_revcolor="#b1ff67"
                     /ApEinfo_fwdcolor="#b1ff67"
     misc_feature    2797..2834
                     /label="I2 & I1 region (pBAD)"
                     /ApEinfo_revcolor="#b1ff67"
                     /ApEinfo_fwdcolor="#b1ff67"
     primer          2820..2838
                     /label="PR 78 (SP-slot1-F @pCOLA)"
                     /note="sequence: AGCGGtTCCTACCTGACGC"
                     /ApEinfo_revcolor="#84b0dc"
                     /ApEinfo_fwdcolor="#84b0dc"
     modified_base   2825..2825
                     /label="sdm to remove BamHI"
                     /ApEinfo_revcolor="#84b0dc"
                     /ApEinfo_fwdcolor="#84b0dc"
     misc_feature    2825..2825
                     /label="mutation to remove BamHI"
                     /ApEinfo_revcolor="#ff9ccd"
                     /ApEinfo_fwdcolor="#ff9ccd"
     misc_feature    2832..2836
                     /label="-35 (pBAD)"
                     /ApEinfo_revcolor="#b1ff67"
                     /ApEinfo_fwdcolor="#b1ff67"
     promoter        2832..2860
                     /label="pBAD promoter"
                     /ApEinfo_revcolor="#b1ff67"
                     /ApEinfo_fwdcolor="#b1ff67"
     misc_feature    2856..2860
                     /label="-10 (pBAD)"
                     /ApEinfo_revcolor="#b1ff67"
                     /ApEinfo_fwdcolor="#b1ff67"
     misc_feature    2870..2870
                     /label="Transcription start araBAD (according to Lisser & Margalit 1993)"
                     /ApEinfo_revcolor="#b1ff67"
                     /ApEinfo_fwdcolor="#b1ff67"
     misc_feature    2873..2878
                     /label="EcoRI"
                     /ApEinfo_revcolor="#ff9ccd"
                     /ApEinfo_fwdcolor="#ff9ccd"
     misc_feature    2879..2908
                     /label="VL2017mar22_14"
                     /ApEinfo_revcolor="#f8d3a9"
                     /ApEinfo_fwdcolor="#f8d3a9"
     primer          complement(2879..2908)
                     /label="LC013 (1991.2v3 backbone R)"
                     /note="sequence: GGACGGTAAAGTTTCCAGAATCTATCCTAT"
                     /ApEinfo_revcolor="#c7b0e3"
                     /ApEinfo_fwdcolor="#c7b0e3"
     primer          2881..2929
                     /label="PR 14 (LP-spacerSacP-F)"
                     /note="sequence: AGGATAGATTCTGGAAACTTTACCGTCCGAGCTCCAGCCTGCGGTCCGG"
                     /ApEinfo_revcolor="#f58a5e"
                     /ApEinfo_fwdcolor="#f58a5e"
     misc_feature    2909..2914
                     /label="SacI"
                     /ApEinfo_revcolor="#ff9ccd"
                     /ApEinfo_fwdcolor="#ff9ccd"
     misc_feature    2915..2929
                     /label="Prefix"
                     /ApEinfo_revcolor="#b1ff67"
                     /ApEinfo_fwdcolor="#b1ff67"
     misc_feature    2930..2949
                     /label="Csy4 cut site - Tsai et al 2014"
                     /ApEinfo_revcolor="#c7b0e3"
                     /ApEinfo_fwdcolor="#c7b0e3"
     misc_feature    2935..2949
                     /label="Csy4 minimal cut motif"
                     /ApEinfo_revcolor="#c7b0e3"
                     /ApEinfo_fwdcolor="#c7b0e3"
     misc_feature    2949..2949
                     /label="Csy4 cuts after this G"
                     /ApEinfo_revcolor="#f58a5e"
                     /ApEinfo_fwdcolor="#f58a5e"
     misc_feature    2950..2969
                     /label="orthogonal gRNA-1 (Didovyk et al 2015)"
                     /ApEinfo_revcolor="#b7e6d7"
                     /ApEinfo_fwdcolor="#b7e6d7"
     misc_feature    2950..2969
                     /label="sgRNA-1 (orthogonal set from Didovyk et al 2015)"
                     /ApEinfo_revcolor="#84b0dc"
                     /ApEinfo_fwdcolor="#84b0dc"
     misc_feature    2950..3060
                     /label="scRNA b2"
                     /ApEinfo_revcolor="#75c6a9"
                     /ApEinfo_fwdcolor="#75c6a9"
     primer          3057..3121
                     /label="PR 53 (Sac-introXho-F)"
                     /note="sequence: ATTCTGGAAACTTTACCGTCCGAGCTCAGGCTTACCTTACTCGAGCAATAAACAGTTGATAGGGC"
                     /ApEinfo_revcolor="#84b0dc"
                     /ApEinfo_fwdcolor="#84b0dc"
     misc_feature    3061..3080
                     /label="Csy4 cut site - Tsai et al 2014"
                     /ApEinfo_revcolor="#c7b0e3"
                     /ApEinfo_fwdcolor="#c7b0e3"
     misc_feature    3066..3080
                     /label="Csy4 minimal cut motif"
                     /ApEinfo_revcolor="#c7b0e3"
                     /ApEinfo_fwdcolor="#c7b0e3"
     misc_feature    3080..3080
                     /label="Csy4 cuts after this G"
                     /ApEinfo_revcolor="#f58a5e"
                     /ApEinfo_fwdcolor="#f58a5e"
     misc_feature    3081..3095
                     /label="Suffix"
                     /ApEinfo_revcolor="#b1ff67"
                     /ApEinfo_fwdcolor="#b1ff67"
     primer          complement(3081..3129)
                     /label="PR 15 (LP-mar22_0-XhoS-R)"
                     /note="sequence: ACGGAGAAGCCCTATCAACTGTTTATTGCTCGAGCGGGCGTCCCAGCGA"
                     /ApEinfo_revcolor="#f58a5e"
                     /ApEinfo_fwdcolor="#f58a5e"
     misc_feature    3096..3101
                     /label="XhoI"
                     /ApEinfo_revcolor="#ff9ccd"
                     /ApEinfo_fwdcolor="#ff9ccd"
     misc_feature    3102..3131
                     /label="VL2017mar22_0"
                     /ApEinfo_revcolor="#f8d3a9"
                     /ApEinfo_fwdcolor="#f8d3a9"
     primer          3102..3131
                     /label="icv203"
                     /note="sequence: CAATAAACAGTTGATAGGGCTTCTCCGTTA"
                     /ApEinfo_revcolor="#faac61"
                     /ApEinfo_fwdcolor="#faac61"
     misc_feature    3132..3146
                     /label="Prefix"
                     /ApEinfo_revcolor="#b1ff67"
                     /ApEinfo_fwdcolor="#b1ff67"
     misc_feature    3147..3166
                     /label="Csy4 cut site - Tsai et al 2014"
                     /ApEinfo_revcolor="#c7b0e3"
                     /ApEinfo_fwdcolor="#c7b0e3"
     misc_feature    3152..3166
                     /label="Csy4 minimal cut motif"
                     /ApEinfo_revcolor="#c7b0e3"
                     /ApEinfo_fwdcolor="#c7b0e3"
     misc_feature    3166..3166
                     /label="Csy4 cuts after this G"
                     /ApEinfo_revcolor="#f58a5e"
                     /ApEinfo_fwdcolor="#f58a5e"
     misc_feature    3167..3200
                     /label="RBS (from mCherry in pAND-mCherry-coGFP)"
                     /ApEinfo_revcolor="#7ea7d8"
                     /ApEinfo_fwdcolor="#7ea7d8"
     misc_feature    3188..3193
                     /label="Shine-Dalgarno ?"
                     /ApEinfo_revcolor="#fdc68a"
                     /ApEinfo_fwdcolor="#fdc68a"
     primer          complement(3201..3228)
                     /label="PR 72 (SP-mKONter-R)"
                     /note="sequence: TCATCTCTGGTTTGATAACCGAAACCAT"
                     /ApEinfo_revcolor="#f58a5e"
                     /ApEinfo_fwdcolor="#f58a5e"
     misc_feature    3201..3854
                     /label="mKO2 codon-optimised (IDT) (from Addgene mKO2-pBAD)"
                     /ApEinfo_revcolor="#faac61"
                     /ApEinfo_fwdcolor="#faac61"
     CDS             3201..4241
                     /label="Translation 3201-4241"
                     /translation="MVSVIKPEMKMRYYMDGSVNGHEFTIEGEGTGRPYEGHQEMTLRVTMAEGGPMPFAFDLVSHVFCYGHRVFTKYPEEIPDYFKQAFPEGLSWERSLEFEDGGSASVSAHISLRGNTFYHKSKFTGVNFPADGPIMQNQSVDWEPSTEKITASDGVLKGDVTMYLKLEGGGNHKCQMKTTYKAAKEILEMPGDHYIGHRLVRKTEGNITEQVEDAVAHSMSRRNTDAITIHSILDWIEDNLESPLSLEKVSERSGYSKWHLQRMFKKETGHSLGQYIRSRKMTEIAQKLKESNEPILYLAERYGFESQQTLTRTFKNYFDVPPHKYRMTNMQGESRFLHPLNHYNS**"
     primer          complement(3837..3879)
                     /label="PR 224 (AP-mKO-MarA-R)"
                     /note="sequence: TGGCGTCAGTATTACGGCGGGACATGCTGTGTGCCACAGCGTC"
                     /ApEinfo_revcolor="#84b0dc"
                     /ApEinfo_fwdcolor="#84b0dc"
     primer          3855..3876
                     /label="PR 221 (AP-MarA-F)"
                     /note="sequence: ATGTCCCGCCGTAATACTGACG"
                     /ApEinfo_revcolor="#84b0dc"
                     /ApEinfo_fwdcolor="#84b0dc"
     misc_feature    3855..4241
                     /label="MarA (IDT-codon-optimised) degradation tag (C-term)"
                     /ApEinfo_revcolor="#75c6a9"
                     /ApEinfo_fwdcolor="#75c6a9"
     misc_feature    4242..4256
                     /label="Suffix"
                     /ApEinfo_revcolor="#b1ff67"
                     /ApEinfo_fwdcolor="#b1ff67"
     primer          complement(4242..4286)
                     /label="PR 145 (LP-NcoSlong-R)"
                     /note="sequence: GCGGTCTTAAGTTTTTTGGCTGAACCATGGCGGGCGTCCCAGCGA"
                     /ApEinfo_revcolor="#f58a5e"
                     /ApEinfo_fwdcolor="#f58a5e"
     misc_feature    4257..4262
                     /label="NcoI"
                     /ApEinfo_revcolor="#ff9ccd"
                     /ApEinfo_fwdcolor="#ff9ccd"
     misc_feature    4263..4352
                     /label="ECK120029600 Terminator"
                     /ApEinfo_revcolor="#b4abac"
                     /ApEinfo_fwdcolor="#b4abac"
     misc_feature    4353..4552
                     /label="2017mar28_200bpSpacer1"
                     /ApEinfo_revcolor="#f8d3a9"
                     /ApEinfo_fwdcolor="#f8d3a9"
     primer          complement(4411..4428)
                     /label="PR 80 (SP-slot1-R)"
                     /note="sequence: AACTGGGTGGGACTCGGC"
                     /ApEinfo_revcolor="#84b0dc"
                     /ApEinfo_fwdcolor="#84b0dc"
     primer          4465..4482
                     /label="PR 81 (SP-slot2-F)"
                     /note="sequence: GCGAGAACTGCTGCCTGG"
                     /ApEinfo_revcolor="#84b0dc"
                     /ApEinfo_fwdcolor="#84b0dc"
     primer          4522..4537
                     /label="PR 264 (AP-pN2-F)"
                     /note="sequence: cgcacatttccccgaaaagtgccacctGAATTCGAAATCCCTGAAACT"
                     /ApEinfo_revcolor="#84b0dc"
                     /ApEinfo_fwdcolor="#84b0dc"
     misc_feature    4553..4558
                     /label="HindIII"
                     /ApEinfo_revcolor="#ff9ccd"
                     /ApEinfo_fwdcolor="#ff9ccd"
     misc_feature    4559..4573
                     /label="Prefix"
                     /ApEinfo_revcolor="#b1ff67"
                     /ApEinfo_fwdcolor="#b1ff67"
     misc_feature    4574..4608
                     /label="P(BBa_J23102) - middle"
                     /ApEinfo_revcolor="#ffef86"
                     /ApEinfo_fwdcolor="#ffef86"
     misc_feature    4609..4623
                     /label="Suffix"
                     /ApEinfo_revcolor="#b1ff67"
                     /ApEinfo_fwdcolor="#b1ff67"
     primer          complement(4609..4653)
                     /label="PR 3 (LP-VL17mar22_1-R)"
                     /note="sequence: AGCAATCAATAGTTTCGTAAGTGTAGTCCCCGGGCGTCCCAGCGA"
                     /ApEinfo_revcolor="#f58a5e"
                     /ApEinfo_fwdcolor="#f58a5e"
     misc_feature    4624..4653
                     /label="VL2017mar22_1"
                     /ApEinfo_revcolor="#f8d3a9"
                     /ApEinfo_fwdcolor="#f8d3a9"
     primer          4624..4668
                     /label="PR 4 (LP-VL17mar22_1-F)"
                     /note="sequence: GGGACTACACTTACGAAACTATTGATTGCTCAGCCTGCGGTCCGG"
                     /ApEinfo_revcolor="#f58a5e"
                     /ApEinfo_fwdcolor="#f58a5e"
     misc_feature    4654..4668
                     /label="Prefix"
                     /ApEinfo_revcolor="#b1ff67"
                     /ApEinfo_fwdcolor="#b1ff67"
     primer          4654..4706
                     /label="PR 9 (bssgRNA-1-ANTI-F)"
                     /note="sequence: CAGCCTGCGGTCCGGccaCACTAGAGTCTAGCTTGAGATCGCTGGGACGCCCG"
                     /ApEinfo_revcolor="#c6c9d1"
                     /ApEinfo_fwdcolor="#c6c9d1"
     primer          4668..4732
                     /label="PR 54 (Hind-introBam-F)"
                     /note="sequence: GAAACTGAGACTGTAGAAAATAAGCTTGTCCAGACTATTGGATCCAAGAGATTTCTACACGATTG"
                     /ApEinfo_revcolor="#84b0dc"
                     /ApEinfo_fwdcolor="#84b0dc"
     misc_feature    complement(4669..4671)
                     /label="PAM"
                     /ApEinfo_revcolor="#faac61"
                     /ApEinfo_fwdcolor="#faac61"
     misc_feature    complement(4669..4691)
                     /label="bssgRNA-1 _ ANTISENSE is identical (orthogonal set from Didovyk et al 2015)"
                     /ApEinfo_revcolor="#84b0dc"
                     /ApEinfo_fwdcolor="#84b0dc"
     misc_feature    complement(4672..4691)
                     /label="orthogonal bssgRNA-1 _ ANTISENSE is identical (Didovyk et al 2015)"
                     /ApEinfo_revcolor="#b7e6d7"
                     /ApEinfo_fwdcolor="#b7e6d7"
     misc_feature    4692..4706
                     /label="Suffix"
                     /ApEinfo_revcolor="#b1ff67"
                     /ApEinfo_fwdcolor="#b1ff67"
     primer          complement(4692..4740)
                     /label="PR 19 (LP-mar22_10BamS-R)"
                     /note="sequence: ACAGTGCTCAATCGTGTAGAAATCTCTTGGATCCCGGGCGTCCCAGCGA"
                     /ApEinfo_revcolor="#f58a5e"
                     /ApEinfo_fwdcolor="#f58a5e"
     primer          4698..4757
                     /label="PR 130 (Hind-introBam-P-F)"
                     /note="sequence: GAAACTGAGACTGTAGAAAATAAGCTTGTCCAGACTATTGGATCCCAGCCTGCGGTCCGG"
                     /ApEinfo_revcolor="#84b0dc"
                     /ApEinfo_fwdcolor="#84b0dc"
     misc_feature    4707..4712
                     /label="BamHI"
                     /ApEinfo_revcolor="#ff9ccd"
                     /ApEinfo_fwdcolor="#ff9ccd"
     misc_feature    4713..4742
                     /label="VL2017mar22_10"
                     /ApEinfo_revcolor="#f8d3a9"
                     /ApEinfo_fwdcolor="#f8d3a9"
     primer          4713..4757
                     /label="PR 168 (LP-VL17mar22_10-F)"
                     /note="sequence: AAGAGATTTCTACACGATTGAGCACTGTCTCAGCCTGCGGTCCGG"
                     /ApEinfo_revcolor="#f58a5e"
                     /ApEinfo_fwdcolor="#f58a5e"
     misc_feature    4743..4757
                     /label="Prefix"
                     /ApEinfo_revcolor="#b1ff67"
                     /ApEinfo_fwdcolor="#b1ff67"
     primer          4747..4811
                     /label="PR 247 (AP-Pcsy4RBSpAND-F)"
                     /note="sequence: CAGCCTGCGGTCCGGCTGCCGTATAGGCAGCTAATTTTGTTTAACTTTAAGAAGGAGATATACAT"
                     /ApEinfo_revcolor="#84b0dc"
                     /ApEinfo_fwdcolor="#84b0dc"
     misc_feature    4758..4777
                     /label="Csy4 cut site - Tsai et al 2014"
                     /ApEinfo_revcolor="#c7b0e3"
                     /ApEinfo_fwdcolor="#c7b0e3"
     misc_feature    4763..4777
                     /label="Csy4 minimal cut motif"
                     /ApEinfo_revcolor="#c7b0e3"
                     /ApEinfo_fwdcolor="#c7b0e3"
     misc_feature    4777..4777
                     /label="Csy4 cuts after this G"
                     /ApEinfo_revcolor="#f58a5e"
                     /ApEinfo_fwdcolor="#f58a5e"
     misc_feature    4778..4811
                     /label="RBS (from mCherry in pAND-mCherry-coGFP)"
                     /ApEinfo_revcolor="#7ea7d8"
                     /ApEinfo_fwdcolor="#7ea7d8"
     misc_feature    4799..4804
                     /label="Shine-Dalgarno ?"
                     /ApEinfo_revcolor="#fdc68a"
                     /ApEinfo_fwdcolor="#fdc68a"
     primer          complement(4812..4837)
                     /label="PR 68 (SP-GFPNter-R)"
                     /note="sequence: GTAAACAGTTCTTCGCCTTTACGCAT"
                     /ApEinfo_revcolor="#f58a5e"
                     /ApEinfo_fwdcolor="#f58a5e"
     gene            4812..5525
                     /label="sfGFP (Yolanda)"
                     /ApEinfo_revcolor="#b1ff67"
                     /ApEinfo_fwdcolor="#b1ff67"
     CDS             4812..5591
                     /label="Translation 4812-5591"
                     /translation="MRKGEELFTGVVPILVELDGDVNGHKFSVRGEGEGDATNGKLTLKFICTTGKLPVPWPTLVTTLTYGVQCFARYPDHMKQHDFFKSAMPEGYVQERTISFKDDGTYKTRAEVKFEGDTLVNRIELKGIDFKEDGNILGHKLEYNFNSHNVYITADKQKNGIKANFKIRHNVEDGSVQLADHYQQNTPIGDGPVLLPDNHYLSTQSVLSKDPNEKRDHMVLLEFVTAAGITHGMDELYKMSRRNTDAITIHSILDWIED**"
     primer          complement(5501..5550)
                     /label="PR 216 (AP-GFP-MarA-R)"
                     /note="sequence: TGGCGTCAGTATTACGGCGGGACATTTTATACAGTTCGTCCATGCCGTGG"
                     /ApEinfo_revcolor="#84b0dc"
                     /ApEinfo_fwdcolor="#84b0dc"
     misc_feature    5526..5591
                     /label="MarAn20 (IDT-codon-optimised) degradation tag (C-term)"
                     /ApEinfo_revcolor="#75c6a9"
                     /ApEinfo_fwdcolor="#75c6a9"
     primer          5586..5640
                     /label="PR 311 (AP-TAA-S-Term-F)"
                     /note="sequence: TAATAATCGCTGGGACGCCCGCCTGCAGGCTCGGTACCAAATTCCAGAAAAGAGG"
                     /ApEinfo_revcolor="#84b0dc"
                     /ApEinfo_fwdcolor="#84b0dc"
     misc_feature    5592..5606
                     /label="Suffix"
                     /ApEinfo_revcolor="#b1ff67"
                     /ApEinfo_fwdcolor="#b1ff67"
     primer          complement(5592..5606)
                     /label="PR 74 (SP-Suffix-R)"
                     /note="sequence: CGGGCGTCCCAGCGA"
                     /ApEinfo_revcolor="#84b0dc"
                     /ApEinfo_fwdcolor="#84b0dc"
     primer          complement(5592..5622)
                     /label="PR 152 (LP-SbfS-R)"
                     /note="sequence: GTACCGAGCCTGCAGGCGGGCGTCCCAGCGA"
                     /ApEinfo_revcolor="#f58a5e"
                     /ApEinfo_fwdcolor="#f58a5e"
     primer          complement(5592..5639)
                     /label="PR 153 (LP-SbfSlong-R)"
                     /note="sequence: CTCTTTTCTGGAATTTGGTACCGAGCCTGCAGGCGGGCGTCCCAGCGA"
                     /ApEinfo_revcolor="#f58a5e"
                     /ApEinfo_fwdcolor="#f58a5e"
     misc_feature    5607..5614
                     /label="SbfI"
                     /ApEinfo_revcolor="#ff9ccd"
                     /ApEinfo_fwdcolor="#ff9ccd"
     misc_feature    5615..5675
                     /label="L3S2P21 Terminator"
                     /ApEinfo_revcolor="#b4abac"
                     /ApEinfo_fwdcolor="#b4abac"
     misc_feature    5676..5875
                     /label="2018mar28_200bpSpacer2.5"
                     /ApEinfo_revcolor="#f8d3a9"
                     /ApEinfo_fwdcolor="#f8d3a9"
     primer          complement(5852..5894)
                     /label="PR 156 (LP-spacer2.5Sal-R)"
                     /note="sequence: ccGCGGCCGCTTCAGTAAGTGCGTCGACTGAGTTTTCAACGATTACCAATAC"
                     /ApEinfo_revcolor="#84b0dc"
                     /ApEinfo_fwdcolor="#84b0dc"
     primer          5854..5920
                     /label="PR 62 (Sal-introAat-F)"
                     /note="sequence: CGGGAGATTGTTCGCTTACCACGTCGACGCACTTACTGAAGACGTCCTATTACACTCGTCGTTGGAA"
                     /ApEinfo_revcolor="#84b0dc"
                     /ApEinfo_fwdcolor="#84b0dc"
     primer          complement(5863..5881)
                     /label="PR 266 (AP-pN2.2-R)"
                     /note="sequence: ATGCTAGTTATTGCTCAGCGGTGGCAGCAGTCGACTGAGTTTTCAACG"
                     /ApEinfo_revcolor="#84b0dc"
                     /ApEinfo_fwdcolor="#84b0dc"
     primer          complement(5871..5929)
                     /label="PR 193 (AP-2.5SalAatVL11-R)"
                     /note="sequence: ATCTTCAGTTTCCAACGACGAGTGTAATAGGACGTCTTCAGTAAGTGCGTCGACTGAGT"
                     /ApEinfo_revcolor="#84b0dc"
                     /ApEinfo_fwdcolor="#84b0dc"
     misc_feature    5876..5881
                     /label="SalI"
                     /ApEinfo_revcolor="#ff9ccd"
                     /ApEinfo_fwdcolor="#ff9ccd"
     misc_feature    5882..5893
                     /label="REspacer2017mar27_5"
                     /ApEinfo_revcolor="#f8d3a9"
                     /ApEinfo_fwdcolor="#f8d3a9"
     misc_feature    5894..5899
                     /label="AatII"
                     /ApEinfo_revcolor="#ff9ccd"
                     /ApEinfo_fwdcolor="#ff9ccd"
     misc_feature    5900..5929
                     /label="VL2017mar22_11"
                     /ApEinfo_revcolor="#f8d3a9"
                     /ApEinfo_fwdcolor="#f8d3a9"
     primer          5900..5944
                     /label="PR 170 (LP-VL17mar22_11-F)"
                     /note="sequence: CTATTACACTCGTCGTTGGAAACTGAAGATCAGCCTGCGGTCCGG"
                     /ApEinfo_revcolor="#f58a5e"
                     /ApEinfo_fwdcolor="#f58a5e"
     misc_feature    5930..5944
                     /label="Prefix"
                     /ApEinfo_revcolor="#b1ff67"
                     /ApEinfo_fwdcolor="#b1ff67"
     misc_feature    5945..5964
                     /label="Csy4 cut site - Tsai et al 2014"
                     /ApEinfo_revcolor="#c7b0e3"
                     /ApEinfo_fwdcolor="#c7b0e3"
     misc_feature    5950..5964
                     /label="Csy4 minimal cut motif"
                     /ApEinfo_revcolor="#c7b0e3"
                     /ApEinfo_fwdcolor="#c7b0e3"
     misc_feature    5964..5964
                     /label="Csy4 cuts after this G"
                     /ApEinfo_revcolor="#f58a5e"
                     /ApEinfo_fwdcolor="#f58a5e"
     misc_feature    5965..5998
                     /label="RBS (from mCherry in pAND-mCherry-coGFP)"
                     /ApEinfo_revcolor="#7ea7d8"
                     /ApEinfo_fwdcolor="#7ea7d8"
     misc_feature    5986..5991
                     /label="Shine-Dalgarno ?"
                     /ApEinfo_revcolor="#fdc68a"
                     /ApEinfo_fwdcolor="#fdc68a"
     misc_feature    5999..6208
                     /label="RepA70 (IDT-codon-optimised) degradation tag (N-term)"
                     /ApEinfo_revcolor="#75c6a9"
                     /ApEinfo_fwdcolor="#75c6a9"
     CDS             5999..6934
                     /label="Translation 5999-6934"
                     /translation="MNQSFISDILYADIESKAKELTVNSNNTVQPVALMRLGVFVPKPSKSKGESKEIDATKAFSQLEIAKAEGMVSKGEENNMALIKENMHMKLYMEGTVNNHHFKCTSEGEGKPYEGTQTMRIKAVEGGPLPFAFDILATSFMYGSKTFINHTQGIPDFFKQSFPEGFTWERVTTYEDGGVLTATQDTSLQDGCLIYNVKIRGVNFPSNGPVMQKKTLGWEASTETLYPADGGLEGRADMALKLVGGGHLICNLKTTYRSKKPAKNLKMPGVYYVDRRLERIKEADKETYVEQHEVAVARYCDLPSKLGHRV**"
     primer          6184..6239
                     /label="PR 284 (AP-RepA-mKa-F)"
                     /note="sequence: ACTGGAGATTGCTAAAGCAGAGGGCatggttagtaaaggagaagaaaataacatgg"
                     /ApEinfo_revcolor="#84b0dc"
                     /ApEinfo_fwdcolor="#84b0dc"
     primer          complement(6186..6208)
                     /label="PR 286 (AP-RepA-R)"
                     /note="sequence: GCCCTCTGCTTTAGCAATCTCCA"
                     /ApEinfo_revcolor="#84b0dc"
                     /ApEinfo_fwdcolor="#84b0dc"
     primer          complement(6209..6240)
                     /label="PR 71 (SP-mKaNter-R)"
                     /note="sequence: gccatgttattttcttctcctttactaaccat"
                     /ApEinfo_revcolor="#f58a5e"
                     /ApEinfo_fwdcolor="#f58a5e"
     misc_feature    6209..6241
                     /label="mCherry N-terminus (aa 1-11)"
                     /ApEinfo_revcolor="#f58a5e"
                     /ApEinfo_fwdcolor="#f58a5e"
     misc_feature    6209..6934
                     /label="mKate2 hybrid (Potvin-Trottier et al 2016)"
                     /ApEinfo_revcolor="#d59687"
                     /ApEinfo_fwdcolor="#d59687"
     misc_feature    6221..6241
                     /label="no homology with mKate2"
                     /ApEinfo_revcolor="#f58a5e"
                     /ApEinfo_fwdcolor="#f58a5e"
     misc_feature    6935..6949
                     /label="Suffix"
                     /ApEinfo_revcolor="#b1ff67"
                     /ApEinfo_fwdcolor="#b1ff67"
     primer          complement(6935..6978)
                     /label="PR 147 (LP-NotSlong-R)"
                     /note="sequence: CGGGCTTTTTTctgtgtttccGCGGCCGCCGGGCGTCCCAGCGA"
                     /ApEinfo_revcolor="#f58a5e"
                     /ApEinfo_fwdcolor="#f58a5e"
     misc_feature    6950..6957
                     /label="NotI"
                     /ApEinfo_revcolor="#ff9ccd"
                     /ApEinfo_fwdcolor="#ff9ccd"
     misc_feature    6958..7014
                     /label="ECK120033737 Terminator"
                     /ApEinfo_revcolor="#b4abac"
                     /ApEinfo_fwdcolor="#b4abac"
     misc_feature    7015..7059
                     /label="VL2017mar15_8"
                     /ApEinfo_revcolor="#f8d3a9"
                     /ApEinfo_fwdcolor="#f8d3a9"
     primer          7017..7037
                     /label="PR 88 (SP-slot4-F)"
                     /note="sequence: GCGAACGACGAGTCACTGTTG"
                     /ApEinfo_revcolor="#84b0dc"
                     /ApEinfo_fwdcolor="#84b0dc"
     primer          complement(7017..7037)
                     /label="PR 85 (SP-slot3-R)"
                     /note="sequence: CAACAGTGACTCGTCGTTCGC"
                     /ApEinfo_revcolor="#84b0dc"
                     /ApEinfo_fwdcolor="#84b0dc"
     misc_feature    7060..7065
                     /label="KasI"
                     /ApEinfo_revcolor="#ff9ccd"
                     /ApEinfo_fwdcolor="#ff9ccd"
     misc_feature    7066..7077
                     /label="REspacer2017mar27_15"
                     /ApEinfo_revcolor="#f8d3a9"
                     /ApEinfo_fwdcolor="#f8d3a9"
     misc_feature    7078..7084
                     /label="BbvCI"
                     /ApEinfo_revcolor="#ff9ccd"
                     /ApEinfo_fwdcolor="#ff9ccd"
     misc_feature    7085..7092
                     /label="AscI"
                     /ApEinfo_revcolor="#ff9ccd"
                     /ApEinfo_fwdcolor="#ff9ccd"
     primer          complement(7096..7115)
                     /label="PR 91 (SP-slot4-R @pCOLA)"
                     /note="sequence: TCAGGAGAGCGTTCACCGAC"
                     /ApEinfo_revcolor="#84b0dc"
                     /ApEinfo_fwdcolor="#84b0dc"
     misc_feature    7209..7236
                     /label="""T2"" terminator ? (Yolanda)"
                     /ApEinfo_revcolor="#c6c9d1"
                     /ApEinfo_fwdcolor="#c6c9d1"
     misc_feature    complement(7209..7252)
                     /label="terminator ? (ARNold-predicted)"
                     /ApEinfo_revcolor="#c6c9d1"
                     /ApEinfo_fwdcolor="#c6c9d1"
     misc_feature    7211..7253
                     /label="terminator ? (ARNold-predicted)"
                     /ApEinfo_revcolor="#c6c9d1"
                     /ApEinfo_fwdcolor="#c6c9d1"
     misc_feature    complement(7332..7376)
                     /label="KanR terminator?"
                     /ApEinfo_revcolor="#c6c9d1"
                     /ApEinfo_fwdcolor="#c6c9d1"
     gene            complement(7433..784)
                     /label="KanR"
                     /ApEinfo_revcolor="#d6b295"
                     /ApEinfo_fwdcolor="#d6b295"
ORIGIN
        1 gcaatttatt catatcagga ttatcaatac catatttttg aaaaagccgt ttctgtaatg
       61 aaggagaaaa ctcaccgagg cagttccata ggatggcaag atcctggtat cggtctgcga
      121 ttccgactcg tccaacatca atacaaccta ttaatttccc ctcgtcaaaa ataaggttat
      181 caagtgagaa atcaccatga gtgacgactg aatccggtga gaatggcaaa agtttatgca
      241 tttctttcca gacttgttca acaggccagc cattacgctc gtcatcaaaa tcactcgcat
      301 caaccaaacc gttattcatt cgtgattgcg cctgagcgag acgaaatacg cggtcgctgt
      361 taaaaggaca attacaaaca ggaatcgaat gcaaccggcg caggaacact gccagcgcat
      421 caacaatatt ttcacctgaa tcaggatatt cttctaatac ctggaatgct gttttcccgg
      481 ggatcgcagt ggtgagtaac catgcatcat caggagtacg gataaaatgc ttgatggtcg
      541 gaagaggcat aaattccgtc agccagttta gtctgaccat ctcatctgta acatcattgg
      601 caacgctacc tttgccatgt ttcagaaaca actctggcgc atcgggcttc ccatacaatc
      661 gatagattgt cgcacctgat tgcccgacat tatcgcgagc ccatttatac ccatataaat
      721 cagcatccat gttggaattt aatcgcggcc tagagcaaga cgtttcccgt tgaatatggc
      781 tcatactctt cctttttcaa tattattgaa gcatttatca gggttattgt ctcatgagcg
      841 gatacatatt tgaatgtatt tagaaaaata aacaaatagg catgctagcg cagaaacgtc
      901 ctagaagatg ccaggaggat acttagcaga gagacaataa ggccggagcg aagccgtttt
      961 tccataggct ccgcccccct gacgaacatc acgaaatctg acgctcaaat cagtggtggc
     1021 gaaacccgac aggactataa agataccagg cgtttccccc tgatggctcc ctcttgcgct
     1081 ctcctgttcc cgtcctgcgg cgtccgtgtt gtggtggagg ctttacccaa atcaccacgt
     1141 cccgttccgt gtagacagtt cgctccaagc tgggctgtgt gcaagaaccc cccgttcagc
     1201 ccgactgctg cgccttatcc ggtaactatc atcttgagtc caacccggaa agacacgaca
     1261 aaacgccact ggcagcagcc attggtaact gagaattagt ggatttagat atcgagagtc
     1321 ttgaagtggt ggcctaacag aggctacact gaaaggacag tatttggtat ctgcgctcca
     1381 ctaaagccag ttaccaggtt aagcagttcc ccaactgact taaccttcga tcaaaccgcc
     1441 tccccaggcg gttttttcgt ttacagagca ggagattacg acgatcgtaa aaggatctca
     1501 agaagatcct ttacggattc ccgacaccat cactctagat ttcagtgcaa tttatctctt
     1561 caaatgtagc acctgaagtc agccccatac gatataagtt gtaattctca tgttagtcat
     1621 gccccgcgcc caccggaagg agctgactgg gttgCTCCTA gGGTCTGATT CGTTACCAAT
     1681 TATGACAACT TGACGGCTAC ATCATTCACT TTTTCTTCAC AACCGGCACG GAACTCGCTC
     1741 GGGCTGGCCC CGGTGCATTT TTTAAATACC CGCGAGAAAT AGAGTTGATC GTCAAAACCA
     1801 ACATTGCGAC CGACGGTGGC GATAGGCATC CGGGTGGTGC TCAAAAGCAG CTTCGCCTGG
     1861 CTGATACGTT GGTCCTCGCG CCAGCTTAAG ACGCTAATCC CTAACTGCTG GCGGAAAAGA
     1921 TGTGACAGAC GCGACGGCGA CAAGCAAACA TGCTGTGCGA CGCTGGCGAT ATCAAAATTG
     1981 CTGTCTGCCA GGTGATCGCT GATGTACTGA CAAGCCTCGC GTACCCGATT ATCCATCGGT
     2041 GGATGGAGCG ACTCGTTAAT CGCTTCCATG CGCCGCAGTA ACAATTGCTC AAGCAGATTT
     2101 ATCGCCAGCA GCTCCGAATA GCGCCCTTCC CCTTGCCCGG CGTTAATGAT TTGCCCAAAC
     2161 AGGTCGCTGA AATGCGGCTG GTGCGCTTCA TCCGGGCGAA AGAACCCCGT ATTGGCAAAT
     2221 ATTGACGGCC AGTTAAGCCA TTCATGCCAG TAGGCGCGCG GACGAAAGTA AACCCACTGG
     2281 TGATACCATT CGCGAGCCTC CGGATGACGA CCGTAGTGAT GAATCTCTCC TGGCGGGAAC
     2341 AGCAAAATAT CACCCGGTCG GCAAACAAAT TCTCGTCCCT GATTTTTCAC CACCCCCTGA
     2401 CCGCGAATGG TGAGATTGAG AATATAACCT TTCATTCCCA GCGGTCGGTC GATAAAAAAA
     2461 TCGAGATAAC CGTTGGCCTC AATCGGCGTT AAACCCGCCA CCAGATGGGC ATTAAACGAG
     2521 TATCCCGGCA GCAGGGGATC ATTTTGCGCT TCAGCCATAC TTTTCATACT CCCGCCATTC
     2581 AGAGAAGAAA CCAATTGTCC ATATTGCATC AGACATTGCC GTCACTGCGT CTTTTACTGG
     2641 CTCTTCTCGC TAACCAAACC GGTAACCCCG CTTATTAAAA GCATTCTGTA ACAAAGCGGG
     2701 ACCAAAGCCA TGACAAAAAC GCGTAACAAA AGTGTCTATA ATCACGGCAG AAAAGTCCAC
     2761 ATTGATTATT TGCACGGCGT CACACTTTGC TATGCCATAG CATTTTTATC CATAAGATTA
     2821 GCGGtTCCTA CCTGACGCTT TTTATCGCAA CTCTCTACTG TTTCTCCATA CCGAATTCAT
     2881 AGGATAGATT CTGGAAACTT TACCGTCCGA GCTCCAGCCT GCGGTCCGGG TTCACTGCCG
     2941 TATAGGCAGT CTCAAGCTAG ACTCTAGTGG TTTTAGAGCT AGAAATAGCA AGTTAAAATA
     3001 AGGCTAGTCC GTTATCAACT TGAAAAAGTG GCACATGAGG ATCACCCATG TGCTTTTTTT
     3061 GTTCACTGCC GTATAGGCAG TCGCTGGGAC GCCCGCTCGA GCAATAAACA GTTGATAGGG
     3121 CTTCTCCGTT ACAGCCTGCG GTCCGGGTTC ACTGCCGTAT AGGCAGTAAT TTTGTTTAAC
     3181 TTTAAGAAGG AGATATACAT ATGGTTTCGG TTATCAAACC AGAGATGAAA ATGCGTTACT
     3241 ATATGGATGG TTCAGTAAAT GGTCACGAAT TTACTATTGA GGGCGAGGGT ACGGGACGCC
     3301 CATACGAGGG GCACCAGGAA ATGACTTTAC GCGTCACAAT GGCTGAAGGC GGGCCTATGC
     3361 CGTTTGCGTT CGATCTTGTT AGTCATGTCT TTTGTTACGG TCACCGTGTA TTTACTAAAT
     3421 ACCCCGAGGA AATTCCAGAC TATTTCAAAC AAGCCTTCCC GGAAGGTTTG TCTTGGGAGC
     3481 GCAGTTTAGA GTTTGAAGAC GGTGGCTCGG CCAGCGTGTC AGCTCATATT AGTCTTCGCG
     3541 GCAATACATT TTATCACAAG TCAAAGTTCA CCGGCGTGAA CTTCCCCGCA GACGGCCCAA
     3601 TCATGCAGAA TCAAAGTGTT GATTGGGAAC CGTCCACAGA GAAGATTACA GCTTCCGATG
     3661 GAGTCTTAAA GGGCGATGTA ACCATGTACT TAAAATTAGA AGGGGGAGGG AACCATAAAT
     3721 GTCAGATGAA GACTACCTAT AAGGCCGCAA AAGAGATTCT TGAAATGCCC GGAGACCACT
     3781 ACATTGGGCA TCGTTTGGTC CGTAAGACAG AAGGAAATAT TACTGAACAG GTCGAAGACG
     3841 CTGTGGCACA CAGCATGTCC CGCCGTAATA CTGACGCCAT CACAATCCAC AGCATCCTGG
     3901 ATTGGATTGA AGACAACTTG GAGTCGCCGT TGAGTTTAGA AAAAGTTAGT GAACGTAGTG
     3961 GTTACTCAAA GTGGCACCTT CAGCGCATGT TTAAGAAGGA AACGGGTCAT TCATTGGGTC
     4021 AATATATTCG TTCTCGCAAG ATGACTGAAA TTGCCCAGAA ATTGAAAGAG TCTAATGAAC
     4081 CTATTTTGTA CCTGGCGGAG CGTTACGGCT TTGAAAGTCA GCAAACCCTT ACACGTACCT
     4141 TCAAGAATTA CTTTGACGTT CCACCACACA AATATCGTAT GACCAACATG CAGGGTGAGT
     4201 CACGTTTTTT GCATCCGTTG AATCATTACA ATTCCTAATA ATCGCTGGGA CGCCCGCCAT
     4261 GGTTCAGCCA AAAAACTTAA GACCGCCGGT CTTGTCCACT ACCTTGCAGT AATGCGGTGG
     4321 ACAGGATCGG CGGTTTTCTT TTCTCTTCTC AATTCTTCTG ACCTGTAACG AATAATAGAT
     4381 AGTAAAGTAG TCTCCGATTG AGTTTTCTCT GCCGAGTCCC ACCCAGTTCT GTGATTTCAG
     4441 TAAGTTGGTA ATTGATACAC TGTTGCGAGA ACTGCTGCCT GGTAGTAGAT AGGTTGTTAT
     4501 TGAGTAAGAA GGTAAAGTGA ACGAAATCCC TGAAACTGAG ACTGTAGAAA ATAAGCTTCA
     4561 GCCTGCGGTC CGGTTGACAG CTAGCTCAGT CCTAGGTACT GTGCTAGCTC GCTGGGACGC
     4621 CCGGGGACTA CACTTACGAA ACTATTGATT GCTCAGCCTG CGGTCCGGcc aCACTAGAGT
     4681 CTAGCTTGAG ATCGCTGGGA CGCCCGGGAT CCAAGAGATT TCTACACGAT TGAGCACTGT
     4741 CTCAGCCTGC GGTCCGGGTT CACTGCCGTA TAGGCAGTAA TTTTGTTTAA CTTTAAGAAG
     4801 GAGATATACA TATGCGTAAA GGCGAAGAAC TGTTTACCGG TGTGGTTCCG ATTCTGGTGG
     4861 AACTGGACGG CGATGTTAAT GGTCATAAAT TCAGTGTTCG CGGCGAAGGT GAAGGCGATG
     4921 CGACGAACGG CAAACTGACC CTGAAATTTA TCTGCACCAC GGGTAAACTG CCGGTCCCGT
     4981 GGCCGACGCT GGTGACCACG CTGACCTATG GCGTTCAATG TTTTGCGCGT TACCCGGATC
     5041 ACATGAAACA GCACGACTTT TTCAAATCGG CCATGCCGGA AGGCTATGTG CAGGAACGTA
     5101 CGATTAGCTT TAAAGACGAT GGTACGTATA AAACCCGCGC GGAAGTGAAA TTCGAAGGCG
     5161 ATACCCTGGT TAACCGTATC GAACTGAAAG GTATCGATTT CAAAGAAGAC GGCAATATTC
     5221 TGGGTCATAA ACTGGAATAT AACTTCAATT CCCACAACGT GTACATCACC GCGGATAAAC
     5281 AGAAAAACGG CATTAAAGCC AATTTCAAAA TCCGCCATAA TGTGGAAGAT GGTAGCGTTC
     5341 AGCTGGCCGA CCACTATCAG CAAAACACGC CGATTGGTGA TGGCCCGGTC CTGCTGCCGG
     5401 ACAATCACTA CCTGAGTACC CAGTCCGTGC TGTCAAAAGA TCCGAACGAA AAACGTGACC
     5461 ACATGGTCCT GCTGGAATTT GTGACGGCTG CGGGTATCAC CCACGGCATG GACGAACTGT
     5521 ATAAAATGTC CCGCCGTAAT ACTGACGCCA TCACAATCCA CAGCATCCTG GATTGGATTG
     5581 AAGACTAATA ATCGCTGGGA CGCCCGCCTG CAGGCTCGGT ACCAAATTCC AGAAAAGAGG
     5641 CCTCCCGAAA GGGGGGCCTT TTTTCGTTTT GGTCCTAATA GATAAAGGAT AGGTCTGGTA
     5701 GTGTTGTTCG TTCTCGCAGG TAAATCAATA ATACTCAGCA GTTCCGTAGA CTTTTCAGTG
     5761 GGACAGGGTA GCGATAACAG ATAGATTGTA ATAAGACACA GTAGGTGCTC GTAGTTGCGT
     5821 GAAGAGAACC GCTCAGGAAA TCCAGTCAGA AGTATTGGTA ATCGTTGAAA ACTCAGTCGA
     5881 CGCACTTACT GAAGACGTCC TATTACACTC GTCGTTGGAA ACTGAAGATC AGCCTGCGGT
     5941 CCGGGTTCAC TGCCGTATAG GCAGTAATTT TGTTTAACTT TAAGAAGGAG ATATACATAT
     6001 GAATCAGTCA TTCATCTCGG ACATCTTATA TGCCGACATC GAATCGAAGG CTAAGGAACT
     6061 TACAGTCAAT TCCAACAATA CTGTCCAGCC GGTCGCGCTT ATGCGCTTAG GAGTTTTCGT
     6121 TCCCAAACCT TCCAAGAGCA AAGGAGAAAG TAAGGAAATT GACGCCACCA AAGCCTTCTC
     6181 TCAACTGGAG ATTGCTAAAG CAGAGGGCat ggttagtaaa ggagaagaaa ataacatggc
     6241 aCTGATTAAG GAGAACATGC ACATGAAGCT GTACATGGAG GGCACCGTGA ACAACCACCA
     6301 CTTCAAGTGC ACATCCGAGG GCGAAGGCAA GCCCTACGAG GGCACCCAGA CCATGAGAAT
     6361 CAAGgccGTC GAGGGCGGCC CTCTCCCCTT CGCCTTCGAC ATCCTGGCTA CCAGCTTCAT
     6421 GTACGGCAGC AAAACCTTCA TCAACCACAC CCAGGGCATC CCCGACTTCT TTAAGCAGTC
     6481 CTTCCCTGAG GGCTTCACAT GGGAGAGAGT CACCACATAC GAAGACGGGG GCGTGCTGAC
     6541 CGCTACCCAG GACACCAGCC TCCAGGACGG CTGCCTCATC TACAACGTCA AGATCAGAGG
     6601 GGTGAACTTC CCATCCAACG GCCCTGTGAT GCAGAAGAAA ACACTCGGCT GGGAGGCCTC
     6661 CACCGAGacc CTGTACCCCG CTGACGGCGG CCTGGAAGGC AGAgcCGACA TGGCCCTGAA
     6721 GCTCGTGGGC GGGGGCCACC TGATCTGCAA CTTGAAGACC ACATACAGAT CCAAGAAACC
     6781 CGCTAAGAAC CTCAAGATGC CCGGCGTCTA CTATGTGGAC AGAAGACTGG AAAGAATCAA
     6841 GGAGGCCGAC AAAGAGACCT ACGTCGAGCA GCACGAGGTG GCTGTGGCCA GATACTGCGA
     6901 CCTCCCTAGC AAACTGGGGC ACAgAgtcta ATAATCGCTG GGACGCCCGG CGGCCGCgga
     6961 aacacagAAA AAAGCCCGCA CCTGACAGTG CGGGCTTTTT TTTTcgacca aaggTAGCGA
     7021 ACGACGAGTC ACTGTTGAGG ATAAATACTT TCTCTACTAG GCGCCTGTTA CACAGGTCCT
     7081 CAGCGGCGCG CCTTTGTCGG TGAACGCTCT CCTGAGTAGG ACAAATCCGC CGGGAGCGGA
     7141 TTTGAACGTT GTGAAGCAAC GGCCCGGAGG GTGGCGGGCA GGACGCCCGC CATAAACTGC
     7201 CAGGCATCAA ACTAAGCAGA AGGCCATCCT GACGGATGGC CTTTTTGCGT TTCAGATCTA
     7261 CCGGTaaacc agcaatagac ataagcggct atttaacgac cctgccctga accgacgaca
     7321 agctgacgac cgggtctccg caagtggcac ttttcgggga aatgtgcgcg gaacccctat
     7381 ttgtttattt ttctaaatac attcaaatat gtatccgctc atgaattaat tcttagaaaa
     7441 actcatcgag catcaaatga aact
//
